# Supplementary material for: Efficient RNA-guided base editing for disease modeling in pigs
Source: Cell Discov. 2018 Dec 18;4:64. doi: 10.1038/s41421-018-0065-7 (PMC6297129; doi:10.1038/s41421-018-0065-7)
Supplement: Supplementary file 2 — Supplementary Table S7 [file 41421_2018_65_MOESM2_ESM.xlsx]

## Sheet: Sheet1
Chromosome	Gene	Biotype	Gene Strand	Target Strand	Location	Possible Targets	Target Sequence	Codon Type
NC_010443.5	TBP	protein_coding	-	+	205	23	GCAACAGCAGCAGGCAACAGTGG	CAG
NC_010443.5	TBP	protein_coding	-	+	235	2	CCAGCAGTCGACGTCCCAGCAGG	CAG
NC_010443.5	TBP	protein_coding	-	+	244	6	GACGTCCCAGCAGGCGACCCAGG	CAG
NC_010443.5	TBP	protein_coding	-	+	247	3	GTCCCAGCAGGCGACCCAGGCGG	CAG
NC_010443.5	PSMB1	protein_coding	+	+	60	9	CTACCAGAGAGATTCCTTCAAGG	CAG
NC_010443.5	FAM120B	protein_coding	-	+	107	7	CAGCACCGAAGCAGACATCCTGG	CGA
NC_010443.5	FAM120B	protein_coding	-	+	110	9	CACCGAAGCAGACATCCTGGAGG	CGA
NC_010443.5	FAM120B	protein_coding	-	+	487	3	GTTGCAGGAGGCCGACTATGAGG	CAG
NC_010443.5	FAM120B	protein_coding	-	+	521	9	GGCCTCCAGAACGACTGCCTTGG	CAG
NC_010443.5	FAM120B	protein_coding	-	+	522	11	GCCTCCAGAACGACTGCCTTGGG	CAG
NC_010443.5	FAM120B	protein_coding	-	+	653	7	CTCTGTCAGAGTCTGGGTCTTGG	CAG
NC_010443.5	FAM120B	protein_coding	-	-	1001	21	GAACTTCCCAATGGGACTCAGGG	CCA
NC_010443.5	FAM120B	protein_coding	-	+	1571	4	TCCAAGCAGAAATTACCTGTAGG	CAG
NC_010443.5	FAM120B	protein_coding	-	+	1678	9	AATGAAGCAACAAGTAACCATGG	CAA
NC_010443.5	FAM120B	protein_coding	-	+	40	4	CGTGCAGGCGGAGAGCTACCTGG	CAG
NC_010443.5	FAM120B	protein_coding	-	+	121	28	GGACCAGGCTCTGCCCAGCCAGG	CAG
NC_010443.5	FAM120B	protein_coding	-	+	43	16	ATGGAGCAGAGCTCAGCCAGAGG	CAG
NC_010443.5	FAM120B	protein_coding	-	-	216	3	CGCTGCCCAAGTCTGCTTCCGGG	CCA
NC_010443.5	FAM120B	protein_coding	-	-	217	3	GCGCTGCCCAAGTCTGCTTCCGG	CCA
NC_010443.5	FAM120B	protein_coding	-	+	54	39	AAGCCAGGAGCCAGGAGTGCAGG	CAG
NC_010443.5	FAM120B	protein_coding	-	+	66	2	AGGAGTGCAGGCCCGGCGCTTGG	CAG
NC_010443.5	FAM120B	protein_coding	-	+	62	32	GCCCAGGCCCTGTGCCTCCAAGG	CAG
NC_010443.5	FAM120B	protein_coding	-	+	46	11	TGTACAGCTGGGCTCCCTGCTGG	CAG
NC_010443.5	FAM120B	protein_coding	-	-	82	7	TGTCTTCCAGGGAAAGCCGCAGG	CCA
NC_010443.5	FAM120B	protein_coding	-	+	25	5	GTCCCGACTCACCAAGTTCCAGG	CGA
NC_010443.5	FAM120B	protein_coding	-	+	37	8	CAAGTTCCAGGCCCTGAAGTCGG	CAG
NC_010443.5	FAM120B	protein_coding	-	-	61	11	GGTCTCTCCAGTGCTGCCCTTGG	CCA
NC_010443.5	DLL1	protein_coding	+	-	48	5	CTGGGACCACTCCTCGCCCACGG	CCA
NC_010443.5	DLL1	protein_coding	+	+	54	10	CACACAGAGGCACCTCACCGTGG	CAG
NC_010443.5	DLL1	protein_coding	+	+	55	6	ACACAGAGGCACCTCACCGTGGG	CAG
NC_010443.5	DLL1	protein_coding	+	+	88	13	TCCCAGGACCTGCACAGCAGTGG	CAG
NC_010443.5	DLL1	protein_coding	+	+	187	1	CGCCCCCGAGACGACGCCTTTGG	CGA
NC_010443.5	DLL1	protein_coding	+	+	54	2	GACCAGTGCATTCGGTACCCAGG	CAG
NC_010443.5	DLL1	protein_coding	+	-	68	33	GCATTGCCAGGGCTGCTGGCAGG	CCA
NC_010443.5	DLL1	protein_coding	+	+	101	6	GCCCTGGCAATGCAACTGCCAGG	CAA
NC_010443.5	DLL1	protein_coding	+	+	105	2	TGGCAATGCAACTGCCAGGAAGG	CAA
NC_010443.5	DLL1	protein_coding	+	+	636	12	CCTCCAGGCAGAGCCCGGCTCGG	CAG
NC_010443.5	DLL1	protein_coding	+	+	672	9	CAAGGCTCGAGATCCCGCCGTGG	CGA
NC_010443.5	DLL1	protein_coding	+	+	673	2	AAGGCTCGAGATCCCGCCGTGGG	CGA
NC_010443.5	DLL1	protein_coding	+	+	765	6	GTGCCAGCCCCACGGCTCTGCGG	CAG
NC_010443.5	DLL1	protein_coding	+	+	766	11	TGCCAGCCCCACGGCTCTGCGGG	CAG
NC_010443.5	LOC110259813	protein_coding	-	+	61	28	ACACCAGGGCCCAGAGCACCTGG	CAG
NC_010443.5	LOC110259813	protein_coding	-	+	109	19	AGGTGGACAAGAGGCCTCCTGGG	CAA
NC_010443.5	LOC110259813	protein_coding	-	+	266	3	GACCAGGTGCAGCCACTTCAAGG	CAG
NC_010443.5	LOC110259813	protein_coding	-	+	270	11	AGGTGCAGCCACTTCAAGGCTGG	CAG
NC_010443.5	LOC110259813	protein_coding	-	+	271	12	GGTGCAGCCACTTCAAGGCTGGG	CAG
NC_010443.5	LOC110259813	protein_coding	-	+	278	8	CCACTTCAAGGCTGGGGCTGCGG	CAA
NC_010443.5	LOC110259813	protein_coding	-	+	279	7	CACTTCAAGGCTGGGGCTGCGGG	CAA
NC_010443.5	LOC110259813	protein_coding	-	+	473	18	CATCCTCAGATGGGGCCTGGAGG	CAG
NC_010443.5	LOC110259813	protein_coding	-	+	606	12	GCTGCCGAGGGCTGGCCCCGCGG	CGA
NC_010443.5	LOC110259813	protein_coding	-	+	607	9	CTGCCGAGGGCTGGCCCCGCGGG	CGA
NC_010443.5	LOC110259815	protein_coding	-	+	44	8	CCCCAAAATCCCCACCATGAAGG	CAA
NC_010443.5	LOC110259815	protein_coding	-	-	305	13	GGACCCAGCTCAGGCACTTGGGG	CCA
NC_010443.5	LOC110259815	protein_coding	-	-	307	6	AGGGACCCAGCTCAGGCACTTGG	CCA
NC_010443.5	LOC110259815	protein_coding	-	-	437	26	CCCCCCACCCAGGAGTCTGGGGG	CCA
NC_010443.5	LOC110259815	protein_coding	-	-	440	15	GAGCCCCCCACCCAGGAGTCTGG	CCA
NC_010443.5	LOC110259815	protein_coding	-	+	457	24	CTGCCCCCAGACTCCTGGGTGGG	CAG
NC_010443.5	LOC110259815	protein_coding	-	+	460	30	CCCCCAGACTCCTGGGTGGGGGG	CAG
NC_010443.5	LOC110259815	protein_coding	-	-	518	38	CCCCACCCCAGGCATTGCTCTGG	CCA
NC_010443.5	LOC110259815	protein_coding	-	+	535	3	TCTCTGCCAGAGCAATGCCTGGG	CAG
NC_010443.5	LOC110259815	protein_coding	-	+	539	16	TGCCAGAGCAATGCCTGGGGTGG	CAG
NC_010443.5	LOC110259815	protein_coding	-	+	568	5	GGGACAGCCCCCGAAGCACGTGG	CAG
NC_010443.5	LOC110259815	protein_coding	-	+	592	60	CCCCACCCAGCCCTCCAGGGAGG	CAG
NC_010443.5	LOC110259815	protein_coding	-	+	754	5	CATCACACAGCCCGGCCACCTGG	CAG
NC_010443.5	LOC110259815	protein_coding	-	+	869	8	GCCGCCCAAGGCTCTGCTTCCGG	CAA
NC_010443.5	LOC110259815	protein_coding	-	-	895	11	GGACCAGACTCCCCTTTGTCTGG	CCA
NC_010443.5	LOC110259815	protein_coding	-	-	920	21	GGGGCCAGAGCCGGCGCGGCTGG	CCA
NC_010443.5	LOC110259815	protein_coding	-	+	939	13	CCTGCCAGCCGCGCCGGCTCTGG	CAG
NC_010443.5	LOC110259815	protein_coding	-	+	964	25	CCGAGCTCAGCTCAGCCTCCTGG	CAG
NC_010443.5	ERMARD	protein_coding	-	-	108	8	ACCTGTCCACTGCAGCCACGGGG	CCA
NC_010443.5	ERMARD	protein_coding	-	-	44	3	CATGCCACAGGACGTTGCGAAGG	CCA
NC_010443.5	ERMARD	protein_coding	-	+	83	4	TCAGCAAACTCACCTTACACTGG	CAA
NC_010443.5	ERMARD	protein_coding	-	+	65	2	GTACGAGATCGTTTAAGCCATGG	CGA
NC_010443.5	ERMARD	protein_coding	-	-	131	4	GTGCCACAGCTCCGCCGAGGTGG	CCA
NC_010443.5	ERMARD	protein_coding	-	-	134	4	CCGGTGCCACAGCTCCGCCGAGG	CCA
NC_010443.5	ERMARD	protein_coding	-	+	140	5	GTCGGGCCAGGTGGCCACCTCGG	CAG
NC_010443.5	ERMARD	protein_coding	-	+	143	13	GGGCCAGGTGGCCACCTCGGCGG	CAG
NC_010443.5	ERMARD	protein_coding	-	+	173	16	GCACCGGCAGTGGGAGGACAGGG	CAG
NC_010443.5	ERMARD	protein_coding	-	-	51	14	CACCCCACTTATTCTTCTCTTGG	CCA
NC_010443.5	ERMARD	protein_coding	-	+	70	10	CCAGCCAAGAGAAGAATAAGTGG	CAA
NC_010443.5	ERMARD	protein_coding	-	+	71	11	CAGCCAAGAGAAGAATAAGTGGG	CAA
NC_010443.5	ERMARD	protein_coding	-	-	98	19	AAAAGTCCAAATTTTCAACAAGG	CCA
NC_010443.5	TCTE3	protein_coding	+	-	25	2	CGCAACCCAGCTGTCCCACGCGG	CCA
NC_010443.5	PHF10	protein_coding	+	+	51	4	GGACCCAACCGTCCAAAAGGAGG	CAA
NC_010443.5	PHF10	protein_coding	+	-	39	2	CGAGCCCATTCGCCTCCTTTTGG	CCA
NC_010443.5	PHF10	protein_coding	+	-	24	2	GCGGCCACTTGTACTCTATCAGG	CCA
NC_010443.5	PHF10	protein_coding	+	+	101	6	GGAGCAAGTCAGTGAATATTTGG	CAA
NC_010443.5	PHF10	protein_coding	+	+	102	13	GAGCAAGTCAGTGAATATTTGGG	CAA
NC_010443.5	PHF10	protein_coding	+	+	31	6	GGTGCCTCAAGGGCAGTACAGGG	CAA
NC_010443.5	PHF10	protein_coding	+	+	67	19	CGGCCAGGAGGAGCCGGCACAGG	CAG
NC_010443.5	PHF10	protein_coding	+	+	68	23	GGCCAGGAGGAGCCGGCACAGGG	CAG
NC_010443.5	PHF10	protein_coding	+	+	91	20	ACGGCAGAGGCCCAGGGACAAGG	CAG
NC_010443.5	PHF10	protein_coding	+	+	114	2	GTGTGGGCAGCCGCACCACGAGG	CAG
NC_010443.5	C1H6orf120	protein_coding	-	+	61	20	AGCATCTCAGGCTGCCTCCTGGG	CAG
NC_010443.5	C1H6orf120	protein_coding	-	+	64	20	ATCTCAGGCTGCCTCCTGGGTGG	CAG
NC_010443.5	C1H6orf120	protein_coding	-	+	65	58	TCTCAGGCTGCCTCCTGGGTGGG	CAG
NC_010443.5	C1H6orf120	protein_coding	-	+	137	1	GTTCAGGGCCAGATAGGAGCTGG	CAG
NC_010443.5	C1H6orf120	protein_coding	-	+	281	1	GAGTTACAGTCTGTCACGTGTGG	CAG
NC_010443.5	C1H6orf120	protein_coding	-	+	332	2	TTCCAGCGCCCCGTGGGAATAGG	CAG
NC_010443.5	WDR27	protein_coding	+	+	27	6	CAGCCAGCTTCCTCCCACTAAGG	CAG
NC_010443.5	WDR27	protein_coding	+	+	97	2	GTCGCAGCCGCACCCCGGCGTGG	CAG
NC_010443.5	WDR27	protein_coding	+	+	98	2	TCGCAGCCGCACCCCGGCGTGGG	CAG
NC_010443.5	WDR27	protein_coding	+	+	25	6	GATGGACAGCGGCTGGCCTGTGG	CAG
NC_010443.5	WDR27	protein_coding	+	-	34	5	ACAGCAGCCACCTGCCGTCGTGG	CCA
NC_010443.5	WDR27	protein_coding	+	+	83	15	CTTCCCAGGACGGGACACTGAGG	CAG
NC_010443.5	WDR27	protein_coding	+	+	84	6	TTCCCAGGACGGGACACTGAGGG	CAG
NC_010443.5	WDR27	protein_coding	+	+	52	2	ATCTGCGCAGTTTTACTACCTGG	CAG
NC_010443.5	WDR27	protein_coding	+	-	40	4	GGACTCCAGGCGATTCCACACGG	CCA
NC_010443.5	WDR27	protein_coding	+	+	220	1	GCCGCAGGCCTCATCATTATCGG	CAG
NC_010443.5	WDR27	protein_coding	+	+	221	2	CCGCAGGCCTCATCATTATCGGG	CAG
NC_010443.5	THBS2	protein_coding	+	+	93	5	GGCCAAGCAGTTCCGGGGCCCGG	CAG
NC_010443.5	THBS2	protein_coding	+	+	239	2	TGAAGCAGGACCGCAAGTCGCGG	CAG
NC_010443.5	THBS2	protein_coding	+	+	240	5	GAAGCAGGACCGCAAGTCGCGGG	CAG
NC_010443.5	THBS2	protein_coding	+	+	366	5	CGCCCAGCACGTCATCTCCCTGG	CAG
NC_010443.5	THBS2	protein_coding	+	-	376	3	TCTTCCACTGGGCGTCGGCCAGG	CCA
NC_010443.5	THBS2	protein_coding	+	+	408	2	CGCCCAGTGGAAGAACGTCACGG	CAG
NC_010443.5	THBS2	protein_coding	+	+	525	2	CGAGCAGAGCCGGATGTACGTGG	CAG
NC_010443.5	THBS2	protein_coding	+	-	91	2	CACCACCCAGGTCTCGTTCTCGG	CCA
NC_010443.5	THBS2	protein_coding	+	-	21	5	CTCCGTCCACTCCGCCCACGGGG	CCA
NC_010443.5	THBS2	protein_coding	+	-	22	23	AGGAGGACCAAGGAGACCAGTGG	CCA
NC_010443.5	THBS2	protein_coding	+	+	123	6	GGTGCCGCAGATGGGCGGGCGGG	CAG
NC_010443.5	THBS2	protein_coding	+	+	117	3	GGAGCCGCAGCACGGTGGCAAGG	CAG
NC_010443.5	THBS2	protein_coding	+	-	49	7	CGCAGGACCAGGACCCGTCGGGG	CCA
NC_010443.5	THBS2	protein_coding	+	+	125	4	GGGAGCCAGCCCTTCGGCGTCGG	CAG
NC_010443.5	THBS2	protein_coding	+	+	49	7	TGGGCAAGAGGACTTTGACAAGG	CAA
NC_010443.5	THBS2	protein_coding	+	+	64	1	ACCGACCAGAGAGACACGGACGG	CAG
NC_010443.5	THBS2	protein_coding	+	+	49	9	AGACCAGTGTGACAACAATGAGG	CAG
NC_010443.5	THBS2	protein_coding	+	+	129	17	CAACTTCCAGATGGTGCCCCTGG	CAG
NC_010443.5	THBS2	protein_coding	+	+	164	2	CCACGCAGATCGATCCCAACTGG	CAG
NC_010443.5	THBS2	protein_coding	+	+	165	4	CACGCAGATCGATCCCAACTGGG	CAG
NC_010443.5	THBS2	protein_coding	+	+	192	7	TCGCCACCAAGGCAAGGAGCTGG	CAA
NC_010443.5	THBS2	protein_coding	+	+	153	3	GGTGACGCAGACCTACTGGGAGG	CAG
NC_010443.5	THBS2	protein_coding	+	+	175	1	GACCAGCCCACGCGGGCCTACGG	CAG
NC_010443.5	THBS2	protein_coding	+	-	229	4	TGTGCCACAGGGCGTTGCGCAGG	CCA
NC_010443.5	THBS2	protein_coding	+	-	22	9	GTCCTTCCAGCCAATATTTTTGG	CCA
NC_010443.5	THBS2	protein_coding	+	+	41	1	AAAACAGGTGATGGCCGATTCGG	CAG
NC_010443.5	THBS2	protein_coding	+	+	42	3	AAACAGGTGATGGCCGATTCGGG	CAG
NC_010443.5	THBS2	protein_coding	+	+	72	1	TACGACCAGACCTACGCGGGCGG	CAG
NC_010443.5	THBS2	protein_coding	+	+	73	2	ACGACCAGACCTACGCGGGCGGG	CAG
NC_010443.5	SMOC2	protein_coding	-	+	31	21	AGTGGACCAGGACAAGGACAAGG	CAG
NC_010443.5	SMOC2	protein_coding	-	+	54	7	CACGCAGGAGCAGGCCCGGAAGG	CAG
NC_010443.5	SMOC2	protein_coding	-	+	30	6	GTGTGACCAGGAGCAGCAGTCGG	CAG
NC_010443.5	SMOC2	protein_coding	-	+	36	21	CCAGGAGCAGCAGTCGGCCCTGG	CAG
NC_010443.5	SMOC2	protein_coding	-	+	42	10	GCAGCAGTCGGCCCTGGAAGAGG	CAG
NC_010443.5	SMOC2	protein_coding	-	-	123	5	GACGCACCAGCAGTAGCCTGTGG	CCA
NC_010443.5	SMOC2	protein_coding	-	+	130	7	GTGCAGTGCCACCCATCCACAGG	CAG
NC_010443.5	SMOC2	protein_coding	-	+	50	2	TTAAGCAAGGTGCTCAGGACCGG	CAA
NC_010443.5	SMOC2	protein_coding	-	+	51	6	TAAGCAAGGTGCTCAGGACCGGG	CAA
NC_010443.5	SMOC2	protein_coding	-	-	102	1	ATTTCGCCAATGGTTAGAGCAGG	CCA
NC_010443.5	DACT2	protein_coding	+	-	21	10	CGGTCCCAGCCCGTGGGCCCCGG	CCA
NC_010443.5	DACT2	protein_coding	+	+	114	17	AGCTGCAGGGGCTGCGCGCCCGG	CAG
NC_010443.5	DACT2	protein_coding	+	+	132	8	CCCGGCAGCAGGCGCGCGTGCGG	CAG
NC_010443.5	DACT2	protein_coding	+	+	133	8	CCGGCAGCAGGCGCGCGTGCGGG	CAG
NC_010443.5	DACT2	protein_coding	+	+	205	14	CCGCGCCCAGGAGCTGCGGCTGG	CAG
NC_010443.5	DACT2	protein_coding	+	+	208	31	CGCCCAGGAGCTGCGGCTGGAGG	CAG
NC_010443.5	DACT2	protein_coding	+	-	223	22	GGGGCCCCCATGCAGGCAGGGGG	CCA
NC_010443.5	DACT2	protein_coding	+	+	261	32	GGGGCCCCAGGCCAGCGAGGAGG	CAG
NC_010443.5	DACT2	protein_coding	+	+	347	3	TGCTGCGACTGCGGGCCCGAAGG	CGA
NC_010443.5	DACT2	protein_coding	+	+	360	13	GGCCCGAAGGCCGCCCCCCCAGG	CGA
NC_010443.5	DACT2	protein_coding	+	+	408	28	CAGTGGCCAGAGAGCAGACAGGG	CAG
NC_010443.5	DACT2	protein_coding	+	+	453	58	CTGCCCCCAGGGGAGGGCAGAGG	CAG
NC_010443.5	DACT2	protein_coding	+	+	454	51	TGCCCCCAGGGGAGGGCAGAGGG	CAG
NC_010443.5	DACT2	protein_coding	+	+	484	14	GCGGCCCAGGGCGGGGTCGCTGG	CAG
NC_010443.5	DACT2	protein_coding	+	-	508	12	AGAGGACCCACGGGGGCACAGGG	CCA
NC_010443.5	DACT2	protein_coding	+	-	534	12	CCTCCTCCACAAGGCCACTGGGG	CCA
NC_010443.5	DACT2	protein_coding	+	-	598	22	CACCCCAGCCGGGGGCAGCCTGG	CCA
NC_010443.5	DACT2	protein_coding	+	+	617	16	TGGTCCAGGCTGCCCCCGGCTGG	CAG
NC_010443.5	DACT2	protein_coding	+	+	618	32	GGTCCAGGCTGCCCCCGGCTGGG	CAG
NC_010443.5	DACT2	protein_coding	+	-	690	1	CGTCCACCCGCTCACACGATAGG	CCA
NC_010443.5	DACT2	protein_coding	+	+	855	12	AGCCCAGCGACAAGGCGCTGAGG	CGA
NC_010443.5	DACT2	protein_coding	+	+	860	5	AGCGACAAGGCGCTGAGGTCTGG	CAA
NC_010443.5	DACT2	protein_coding	+	+	861	4	GCGACAAGGCGCTGAGGTCTGGG	CAA
NC_010443.5	DACT2	protein_coding	+	-	900	8	GAGCCCCCAGACTCTGAGGGCGG	CCA
NC_010443.5	DACT2	protein_coding	+	+	1038	2	GGCCCGACGGGACGGTCACCAGG	CGA
NC_010443.5	DACT2	protein_coding	+	+	1050	4	CGGTCACCAGGCGTCGGCCCAGG	CAG
NC_010443.5	DACT2	protein_coding	+	+	1065	14	GGCCCAGGCCTTGTTCCCCCTGG	CAG
NC_010443.5	DACT2	protein_coding	+	+	1262	6	CCCGCCAGGACGCCCGCACCAGG	CAG
NC_010443.5	FRMD1	protein_coding	+	+	28	11	CAGCCAGCTGCTTGTGACGCTGG	CAG
NC_010443.5	FRMD1	protein_coding	+	+	116	10	AGCCTGCAGCTGGTTGAGCCTGG	CAG
NC_010443.5	FRMD1	protein_coding	+	+	117	18	GCCTGCAGCTGGTTGAGCCTGGG	CAG
NC_010443.5	FRMD1	protein_coding	+	-	126	7	TTCTGCCATCTGGCCCCAGAGGG	CCA
NC_010443.5	FRMD1	protein_coding	+	-	127	14	CTTCTGCCATCTGGCCCCAGAGG	CCA
NC_010443.5	FRMD1	protein_coding	+	+	160	20	CAGATGGCAGAAGAGGGCCCGGG	CAG
NC_010443.5	FRMD1	protein_coding	+	-	176	26	AGGGCCACCCAGAGGGACCAGGG	CCA
NC_010443.5	FRMD1	protein_coding	+	-	177	23	AAGGGCCACCCAGAGGGACCAGG	CCA
NC_010443.5	FRMD1	protein_coding	+	+	79	7	TCTCCCAGGCGCCTCTAGTCCGG	CAG
NC_010443.5	FRMD1	protein_coding	+	+	46	6	CTTCCAGCAGGTGTGCGACCTGG	CAG
NC_010443.5	FRMD1	protein_coding	+	+	74	2	GAGGTCCCAGTGCGCCCACCGGG	CAG
NC_010443.5	FRMD1	protein_coding	+	+	77	5	GTCCCAGTGCGCCCACCGGGAGG	CAG
NC_010443.5	FRMD1	protein_coding	+	+	154	6	GCGAGCAGGCCCACGCGGGGCGG	CAG
NC_010443.5	FRMD1	protein_coding	+	+	34	6	AGAGCAGCCTACCATTGTCCTGG	CAG
NC_010443.5	FRMD1	protein_coding	+	+	35	8	GAGCAGCCTACCATTGTCCTGGG	CAG
NC_010443.5	FRMD1	protein_coding	+	-	26	3	CGTGGGACCAGGCGAAGTCATGG	CCA
NC_010443.5	FRMD1	protein_coding	+	+	150	16	GCCTGCAGCCCGCGCTGCAGCGG	CAG
NC_010443.5	FRMD1	protein_coding	+	+	222	3	CTCCCAGCCAGGGGAGACGTCGG	CAG
NC_010443.5	FRMD1	protein_coding	+	+	27	9	TCCCCAGCAGCCCGCGGCCGTGG	CAG
NC_010443.5	FRMD1	protein_coding	+	-	28	6	CGTCCAGGCTGCGGCTGTGCTGG	CCA
NC_010443.5	FRMD1	protein_coding	+	-	94	3	GGTCCAGCGCACGGCCGAGGGGG	CCA
NC_010443.5	FRMD1	protein_coding	+	-	97	3	CAGGGTCCAGCGCACGGCCGAGG	CCA
NC_010443.5	KIF25	protein_coding	-	+	91	7	GCTTCAGCACTGTGTCGCTCAGG	CAG
NC_010443.5	KIF25	protein_coding	-	+	103	25	TGTCGCTCAGGTGGTGGCGGTGG	CAG
NC_010443.5	KIF25	protein_coding	-	+	24	4	AGCGCAGCCGGCGGAGCGTCTGG	CAG
NC_010443.5	KIF25	protein_coding	-	+	53	30	CCCTGCAGGAGGTGGCGGAGCGG	CAG
NC_010443.5	KIF25	protein_coding	-	+	72	113	GCGGTGGCAGCGGGAGCGGCGGG	CAG
NC_010443.5	KIF25	protein_coding	-	+	53	2	CGGGGTCCAGGTCTCCGTAGTGG	CAG
NC_010443.5	KIF25	protein_coding	-	+	68	43	CCTGCAGCTCAGGGCGAGGCAGG	CAG
NC_010443.5	KIF25	protein_coding	-	+	33	8	GTCAAATCAGCCACTGCCCCAGG	CAG
NC_010443.5	KIF25	protein_coding	-	+	34	10	TCAAATCAGCCACTGCCCCAGGG	CAG
NC_010443.5	KIF25	protein_coding	-	+	48	22	GCCCCAGGGACTCCAGCGCCTGG	CAG
NC_010443.5	KIF25	protein_coding	-	+	69	21	GGATCCCCAGCAGCCCACCCTGG	CAG
NC_010443.5	KIF25	protein_coding	-	+	70	23	GATCCCCAGCAGCCCACCCTGGG	CAG
NC_010443.5	KIF25	protein_coding	-	+	135	3	GAGTCCCCAAGCCCTCAGGCGGG	CAA
NC_010443.5	KIF25	protein_coding	-	+	85	9	ACGCTGCAGAGCCTGGGGTTTGG	CAG
NC_010443.5	KIF25	protein_coding	-	+	86	16	CGCTGCAGAGCCTGGGGTTTGGG	CAG
NC_010443.5	KIF25	protein_coding	-	+	105	4	TGGGGCCCGAGCGAGACAAGTGG	CGA
NC_010443.5	AFDN	protein_coding	-	-	40	3	GTTCCAGTGCTGGATGATGTCGG	CCA
NC_010443.5	AFDN	protein_coding	-	+	32	17	TATTTTCAAGATAAAGCTGCTGG	CAA
NC_010443.5	AFDN	protein_coding	-	+	26	1	GAATTCTCGACTGGCTGCCGAGG	CGA
NC_010443.5	AFDN	protein_coding	-	+	121	18	GGCAGCAAAAACTGGAAAAGAGG	CAA
NC_010443.5	AFDN	protein_coding	-	+	41	4	GCCCAGCATTCGGATGAGAAAGG	CAG
NC_010443.5	AFDN	protein_coding	-	+	60	1	CCTCCAGTTAAGCGTCACCGAGG	CAG
NC_010443.5	AFDN	protein_coding	-	+	148	7	CATGCTGCAGAGCGGGGTGAAGG	CAG
NC_010443.5	AFDN	protein_coding	-	+	27	1	CCGCCCGACCGGACGGCGACAGG	CGA
NC_010443.5	AFDN	protein_coding	-	+	28	3	CGCCCGACCGGACGGCGACAGGG	CGA
NC_010443.5	AFDN	protein_coding	-	+	97	2	GGTGCGAATGGAGCCGCCGCAGG	CGA
NC_010443.5	AFDN	protein_coding	-	-	94	11	ACAGCCACATGTTGATGAAGTGG	CCA
NC_010443.5	AFDN	protein_coding	-	-	148	6	CGCCCCAGTAGTGGGAGCACAGG	CCA
NC_010443.5	AFDN	protein_coding	-	-	193	11	TCTCCGCCCAGGCCTCCACGTGG	CCA
NC_010443.5	AFDN	protein_coding	-	+	201	16	CCGCCAGCAGCTGGGCCACGTGG	CAG
NC_010443.5	AFDN	protein_coding	-	+	204	22	CCAGCAGCTGGGCCACGTGGAGG	CAG
NC_010443.5	AFDN	protein_coding	-	+	234	78	GGAGAAGCAGGGCCTGGAGCTGG	CAG
NC_010443.5	AFDN	protein_coding	-	+	36	5	GACGCCCCAGCCGCGCTCTCCGG	CAG
NC_010443.5	AFDN	protein_coding	-	+	37	4	ACGCCCCAGCCGCGCTCTCCGGG	CAG
NC_010443.5	AFDN	protein_coding	-	+	40	6	GGGGGACCAGCTCCTCAGTGTGG	CAG
NC_010443.5	AFDN	protein_coding	-	+	44	2	GACCAGCTCCTCAGTGTGGACGG	CAG
NC_010443.5	AFDN	protein_coding	-	+	75	6	AAGCAGGGAGCCATTTACCACGG	CAG
NC_010443.5	AFDN	protein_coding	-	+	46	1	AAACCCCGACCAAAGAGCGAAGG	CGA
NC_010443.5	AFDN	protein_coding	-	-	91	16	ACTCGGCCCAGGGCAGCGGGGGG	CCA
NC_010443.5	AFDN	protein_coding	-	-	104	10	TTGGCCACTGGCTCTGGGGGGGG	CCA
NC_010443.5	AFDN	protein_coding	-	-	107	12	AGCTTGGCCACTGGCTCTGGGGG	CCA
NC_010443.5	AFDN	protein_coding	-	+	136	4	GAGCCAGTGGCCAAGCTACGAGG	CAG
NC_010443.5	AFDN	protein_coding	-	+	31	13	CCGCTCCCAGGAGGAGCTGCGGG	CAG
NC_010443.5	AFDN	protein_coding	-	+	34	29	CTCCCAGGAGGAGCTGCGGGAGG	CAG
NC_010443.5	AFDN	protein_coding	-	+	124	3	GGTCGCCCAGAGCTCCTCGATGG	CAG
NC_010443.5	AFDN	protein_coding	-	+	125	4	GTCGCCCAGAGCTCCTCGATGGG	CAG
NC_010443.5	AFDN	protein_coding	-	+	365	14	GCGGGCCAGGGACTCGCGGGGGG	CAG
NC_010443.5	AFDN	protein_coding	-	+	384	10	GGGGCCAAGGGGCCGCCGAGCGG	CAA
NC_010443.5	AFDN	protein_coding	-	+	421	3	GCAGCAGCGCTGGTACGAGAAGG	CAG
NC_010443.5	AFDN	protein_coding	-	+	481	12	GCGCGAGCAGGAGCGCAAGCTGG	CAG
NC_010443.5	AFDN	protein_coding	-	+	482	4	CGCGAGCAGGAGCGCAAGCTGGG	CAG
NC_010443.5	AFDN	protein_coding	-	+	499	7	GCTGGGCCAGATGCGCTCGCAGG	CAG
NC_010443.5	AFDN	protein_coding	-	+	573	2	GGCCCCAGGACACCGTCATCCGG	CAG
NC_010443.5	AFDN	protein_coding	-	+	574	2	GCCCCAGGACACCGTCATCCGGG	CAG
NC_010443.5	AFDN	protein_coding	-	-	665	19	GCTTCCAGGGGTCGGGGGACAGG	CCA
NC_010443.5	AFDN	protein_coding	-	+	733	22	GAAGCAGCAGCAGATGCACGTGG	CAG
NC_010443.5	AFDN	protein_coding	-	+	736	5	GCAGCAGCAGATGCACGTGGTGG	CAG
NC_010443.5	AFDN	protein_coding	-	+	850	11	GCAGTTCCAGAAGCGGCTGCAGG	CAG
NC_010443.5	AFDN	protein_coding	-	+	865	21	GCTGCAGGAGTCCAAGCAGAAGG	CAG
NC_010443.5	AFDN	protein_coding	-	+	34	161	GCGGCGGCAGCAGCAGCTGGAGG	CAG
NC_010443.5	AFDN	protein_coding	-	+	42	43	AGCAGCAGCTGGAGGAGATGCGG	CAG
NC_010443.5	AFDN	protein_coding	-	+	58	19	GATGCGGCAGCGGGAGGCGGAGG	CAG
NC_010443.5	AFDN	protein_coding	-	-	349	27	CCTGGCCCAGGGCGCCTGGGCGG	CCA
NC_010443.5	AFDN	protein_coding	-	+	372	28	CCGCCCAGGCGCCCTGGGCCAGG	CAG
NC_010443.5	AFDN	protein_coding	-	+	373	22	CGCCCAGGCGCCCTGGGCCAGGG	CAG
NC_010443.5	AFDN	protein_coding	-	+	71	14	GCGCCAGCGCCTCTTCTCCCAGG	CAG
NC_010443.5	AFDN	protein_coding	-	+	72	13	CGCCAGCGCCTCTTCTCCCAGGG	CAG
NC_010443.5	LOC106506286	protein_coding	+	-	40	9	AACGTCCAGGCTGCTCTTTCTGG	CCA
NC_010443.5	LOC106506286	protein_coding	+	-	181	6	AGTCCCACTGGCTGTACATCAGG	CCA
NC_010443.5	LOC106506286	protein_coding	+	+	84	5	CCCACGAGCCACCTCTGCAAAGG	CGA
NC_010443.5	UNC93A	protein_coding	+	+	40	2	CGCTGTTCAAGGGGTACGGCTGG	CAA
NC_010443.5	UNC93A	protein_coding	+	-	54	1	AAACCACGAGAACGTTCCGCAGG	CCA
NC_010443.5	UNC93A	protein_coding	+	+	61	7	GCCCAATGGAGAGAAGCCTGCGG	CAA
NC_010443.5	UNC93A	protein_coding	+	+	131	19	AGGGCAGGCGGGCAAGGACGTGG	CAG
NC_010443.5	UNC93A	protein_coding	+	-	165	4	TGCCCCACACCCCGGACGACTGG	CCA
NC_010443.5	UNC93A	protein_coding	+	+	184	1	TATTCCAGTCGTCCGGGGTGTGG	CAG
NC_010443.5	UNC93A	protein_coding	+	+	185	2	ATTCCAGTCGTCCGGGGTGTGGG	CAG
NC_010443.5	UNC93A	protein_coding	+	+	34	20	GAGCAGCAGCTCCTGTCCTGCGG	CAG
NC_010443.5	UNC93A	protein_coding	+	+	35	14	AGCAGCAGCTCCTGTCCTGCGGG	CAG
NC_010443.5	UNC93A	protein_coding	+	+	75	18	AGATGCTCAGCAGAAAAGTGAGG	CAG
NC_010443.5	UNC93A	protein_coding	+	+	76	13	GATGCTCAGCAGAAAAGTGAGGG	CAG
NC_010443.5	UNC93A	protein_coding	+	+	28	1	AAGCGAACAGTGGTCAGGCACGG	CGA
NC_010443.5	UNC93A	protein_coding	+	-	45	4	GGCCTCCCACAGGCGGTAGGTGG	CCA
NC_010443.5	UNC93A	protein_coding	+	+	240	2	GGGGCAGCCCAGACTACGAGAGG	CAG
NC_010443.5	TTLL2	protein_coding	+	-	86	4	TGTCCCAGCCGCACTCTGGGAGG	CCA
NC_010443.5	TTLL2	protein_coding	+	-	89	3	ACTTGTCCCAGCCGCACTCTGGG	CCA
NC_010443.5	TTLL2	protein_coding	+	+	144	33	GGGAGCAGAGCAGGGAGAACTGG	CAG
NC_010443.5	TTLL2	protein_coding	+	-	187	16	GCCCTGCCAGGGCTTGATGTGGG	CCA
NC_010443.5	TTLL2	protein_coding	+	-	188	15	GGCCCTGCCAGGGCTTGATGTGG	CCA
NC_010443.5	TTLL2	protein_coding	+	+	280	8	GGCCAAACAGATGAAGCACATGG	CAG
NC_010443.5	TTLL2	protein_coding	+	-	515	5	TGTACCATCCCACGAGCAGAGGG	CCA
NC_010443.5	TTLL2	protein_coding	+	-	516	1	TTGTACCATCCCACGAGCAGAGG	CCA
NC_010443.5	TTLL2	protein_coding	+	+	727	8	GTATGAGCAGGTCAAGGAGGTGG	CAG
NC_010443.5	TTLL2	protein_coding	+	+	728	10	TATGAGCAGGTCAAGGAGGTGGG	CAG
NC_010443.5	TTLL2	protein_coding	+	+	731	12	GAGCAGGTCAAGGAGGTGGGCGG	CAG
NC_010443.5	TTLL2	protein_coding	+	-	791	4	TTTTCGGCCACGGAGGCCGGCGG	CCA
NC_010443.5	TTLL2	protein_coding	+	+	66	3	CAAGCGAGCCTCCCAAAGCCAGG	CGA
NC_010443.5	TTLL2	protein_coding	+	+	67	9	AAGCGAGCCTCCCAAAGCCAGGG	CGA
NC_010443.5	TTLL2	protein_coding	+	+	72	23	AGCCTCCCAAAGCCAGGGCCAGG	CAA
NC_010443.5	TTLL2	protein_coding	+	+	79	18	CAAAGCCAGGGCCAGGCACCCGG	CAG
NC_010443.5	TTLL2	protein_coding	+	+	88	9	GGCCAGGCACCCGGCCCACACGG	CAG
NC_010443.5	TTLL2	protein_coding	+	+	168	2	GTGCGTCCAGCCCAACAGCCTGG	CAG
NC_010443.5	TTLL2	protein_coding	+	+	309	2	ATATCAGCGACACTCCCAAGTGG	CGA
NC_010443.5	TTLL2	protein_coding	+	+	313	2	CAGCGACACTCCCAAGTGGCAGG	CGA
NC_010443.5	TCP10L2	protein_coding	-	+	45	4	GGCTCCGAGAGGCGTTCAGGAGG	CGA
NC_010443.5	TCP10L2	protein_coding	-	+	61	33	CAGGAGGCAGGAGGACCACTGGG	CAG
NC_010443.5	TCP10L2	protein_coding	-	+	64	25	GAGGCAGGAGGACCACTGGGCGG	CAG
NC_010443.5	TCP10L2	protein_coding	-	+	126	13	CGAGGCAGAACCAGGAGCTGCGG	CAG
NC_010443.5	TCP10L2	protein_coding	-	+	127	28	GAGGCAGAACCAGGAGCTGCGGG	CAG
NC_010443.5	TCP10L2	protein_coding	-	+	131	18	CAGAACCAGGAGCTGCGGGCTGG	CAG
NC_010443.5	TCP10L2	protein_coding	-	+	132	28	AGAACCAGGAGCTGCGGGCTGGG	CAG
NC_010443.5	TCP10L2	protein_coding	-	+	70	10	GGGCGCCCAGAGACAACAGGAGG	CAG
NC_010443.5	TCP10L2	protein_coding	-	+	74	28	GCCCAGAGACAACAGGAGGAAGG	CAG
NC_010443.5	TCP10L2	protein_coding	-	+	79	56	GAGACAACAGGAGGAAGGGGAGG	CAG
NC_010443.5	TCP10L2	protein_coding	-	+	44	3	GCGGGACAGGCACTCGGTGATGG	CAG
NC_010443.5	TCP10L2	protein_coding	-	+	293	13	ACTGGGCAGGAGCCAGGCGTTGG	CAG
NC_010443.5	TCP10L2	protein_coding	-	+	294	21	CTGGGCAGGAGCCAGGCGTTGGG	CAG
NC_010443.5	TCP10L2	protein_coding	-	+	311	35	GTTGGGCAGGTGGGCTGTGCTGG	CAG
NC_010443.5	TCP10L2	protein_coding	-	+	312	48	TTGGGCAGGTGGGCTGTGCTGGG	CAG
NC_010443.5	TCP10L2	protein_coding	-	+	368	4	AACCAGAACCTCGGATTTCCAGG	CAG
NC_010443.5	TCP10L2	protein_coding	-	+	446	6	CCCCAAGCTGCTCTAAGCCTCGG	CAA
NC_010443.5	TCP10L2	protein_coding	-	+	481	6	AATCCGAAGGATGGTTCTGAAGG	CGA
NC_010443.5	GPR31	protein_coding	+	-	122	6	AGGGCTTCCACACCTTCAGGCGG	CCA
NC_010443.5	GPR31	protein_coding	+	-	221	4	GGCGCCAGGTCTTGTGCCTCAGG	CCA
NC_010443.5	GPR31	protein_coding	+	+	457	5	CACCCACCAAAGCGTGTTCCCGG	CAA
NC_010443.5	GPR31	protein_coding	+	-	490	3	GATCCAGCCGAAGGAGGACGCGG	CCA
NC_010443.5	GPR31	protein_coding	+	-	496	4	CTGCCAGATCCAGCCGAAGGAGG	CCA
NC_010443.5	GPR31	protein_coding	+	-	499	5	TTCCTGCCAGATCCAGCCGAAGG	CCA
NC_010443.5	GPR31	protein_coding	+	+	557	13	CTCCAGTTCATCCTTCCCTTCGG	CAG
NC_010443.5	GPR31	protein_coding	+	+	642	11	ACAAGCAGCCCAAGCTGCAGAGG	CAG
NC_010443.5	GPR31	protein_coding	+	+	643	10	CAAGCAGCCCAAGCTGCAGAGGG	CAG
NC_010443.5	GPR31	protein_coding	+	+	655	24	GCTGCAGAGGGCCCGGGCGCTGG	CAG
NC_010443.5	CCR6	protein_coding	-	-	77	3	AAATCCACTCCCCGGTGGCGTGG	CCA
NC_010443.5	CCR6	protein_coding	-	-	259	2	GGTCCACACGGCGAGGCAGATGG	CCA
NC_010443.5	CCR6	protein_coding	-	+	340	8	CAACCAGAAGTACAAGCTGCAGG	CAG
NC_010443.5	CCR6	protein_coding	-	+	341	6	AACCAGAAGTACAAGCTGCAGGG	CAG
NC_010443.5	CCR6	protein_coding	-	+	580	7	CTGCCAGATCCCCCACAACATGG	CAG
NC_010443.5	CCR6	protein_coding	-	+	859	2	CCGGCAGAACAGCGAGACCCCGG	CAG
NC_010443.5	FGFR1OP	protein_coding	-	+	36	2	AAGGTCGAGAGAACATAGCCCGG	CGA
NC_010443.5	FGFR1OP	protein_coding	-	+	37	3	AGGTCGAGAGAACATAGCCCGGG	CGA
NC_010443.5	FGFR1OP	protein_coding	-	+	52	3	GTCCCAGCTCAGTGACGTCGCGG	CAG
NC_010443.5	RNASET2	protein_coding	+	-	23	2	GTATCGTCCAGTAATCCGGAGGG	CCA
NC_010443.5	RNASET2	protein_coding	+	+	75	13	AATTCCCAAAGGAAATACTTTGG	CAA
NC_010443.5	RNASET2	protein_coding	+	+	80	4	CTGCAAGACTGTCCAGAACCCGG	CAA
NC_010443.5	RNASET2	protein_coding	+	+	110	9	GCGCCCCAGAGGCGGGAAGCAGG	CAG
NC_010443.5	RNASET2	protein_coding	+	+	111	16	CGCCCCAGAGGCGGGAAGCAGGG	CAG
NC_010443.5	RPS6KA2	protein_coding	+	+	30	6	TTGCACAGTTGCTGGAGCTATGG	CAG
NC_010443.5	RPS6KA2	protein_coding	+	+	58	6	GGGGCAGCTCTACGCCATGAAGG	CAG
NC_010443.5	RPS6KA2	protein_coding	+	+	27	3	GGACCGAGTCAGATCGAAGATGG	CGA
NC_010443.5	RPS6KA2	protein_coding	+	+	49	29	GTTCCAGGGGAAGGACAGGAAGG	CAG
NC_010443.5	RPS6KA2	protein_coding	+	+	35	3	CATGCCCCAGTTCCTCAGCGCGG	CAG
NC_010443.5	RPS6KA2	protein_coding	+	+	38	2	GCCCCAGTTCCTCAGCGCGGAGG	CAG
NC_010443.5	RPS6KA2	protein_coding	+	+	94	3	CCTCCGGCAGAGGTGCTTCTCGG	CAG
NC_010443.5	RPS6KA2	protein_coding	+	+	116	4	AAGCAGCTGCGAGCCGAGAACGG	CAG
NC_010443.5	RPS6KA2	protein_coding	+	+	28	3	GAAGCGGCAAGGCTATGACGCGG	CAA
NC_010443.5	RPS6KA2	protein_coding	+	-	59	2	TCACGATCCACGGGTGTTTGAGG	CCA
NC_010443.5	RPS6KA2	protein_coding	+	+	58	5	AACGCCTCAGGCCCCGAGGCTGG	CAG
NC_010443.5	MPC1	protein_coding	+	-	38	8	CGGCCAGAGCAGGCCAGGCGTGG	CCA
NC_010443.5	MPC1	protein_coding	+	-	48	8	TGTGCCACCTCGGCCAGAGCAGG	CCA
NC_010443.5	MPC1	protein_coding	+	+	96	3	CGCCACCAGCCTCGCGGTGACGG	CAG
NC_010443.5	MPC1	protein_coding	+	+	97	7	GCCACCAGCCTCGCGGTGACGGG	CAG
NC_010443.5	MPC1	protein_coding	+	-	46	8	ACAGGAGCCAGTTCCGAGGCTGG	CCA
NC_010443.5	PRR18	protein_coding	+	+	311	5	GGTCATCCAGCGGCGCCACCTGG	CAG
NC_010443.5	T	protein_coding	+	+	103	22	GCTGCAGGCGGGCAGCGAGAAGG	CAG
NC_010443.5	T	protein_coding	+	+	104	12	CTGCAGGCGGGCAGCGAGAAGGG	CAG
NC_010443.5	T	protein_coding	+	-	83	2	GTACTTCCAGCGGTGGTTGTCGG	CCA
NC_010443.5	T	protein_coding	+	-	182	4	CATCCAGTGGGCCCCGAAGTTGG	CCA
NC_010443.5	T	protein_coding	+	+	51	2	AGCCTCGAATCCACATCGTGAGG	CGA
NC_010443.5	T	protein_coding	+	+	52	2	GCCTCGAATCCACATCGTGAGGG	CGA
NC_010443.5	T	protein_coding	+	+	56	5	TGCTGCAGTCCCATGACAGCTGG	CAG
NC_010443.5	T	protein_coding	+	-	227	5	CGTCCACGAGGCCAGGAGGCGGG	CCA
NC_010443.5	T	protein_coding	+	-	228	9	GCGTCCACGAGGCCAGGAGGCGG	CCA
NC_010443.5	T	protein_coding	+	-	231	2	CGGGCGTCCACGAGGCCAGGAGG	CCA
NC_010443.5	T	protein_coding	+	+	239	20	CTCAGCCCAAGCCCGCCTCCTGG	CAA
NC_010443.5	LOC110256592	protein_coding	+	-	187	2	CACCCACGGAGGGGCTTCTTCGG	CCA
NC_010443.5	PDE10A	protein_coding	+	+	71	2	ATAGAACAACGGTTGGACACAGG	CAA
NC_010443.5	PDE10A	protein_coding	+	+	74	1	GAACAACGGTTGGACACAGGAGG	CAA
NC_010443.5	PDE10A	protein_coding	+	+	26	2	GAACGATTTCCACGAGGTACCGG	CGA
NC_010443.5	PDE10A	protein_coding	+	+	31	1	ATTTCCACGAGGTACCGGACTGG	CGA
NC_010443.5	PDE10A	protein_coding	+	+	44	1	TGCTGGTCAAGTGGCGAGAACGG	CAA
NC_010443.5	PDE10A	protein_coding	+	+	45	1	GCTGGTCAAGTGGCGAGAACGGG	CAA
NC_010443.5	PDE10A	protein_coding	+	+	78	5	GTGAGCCGAGGCAGCGTGATCGG	CGA
NC_010443.5	PDE10A	protein_coding	+	-	44	5	TACTGGCCACAGTTTTGTCACGG	CCA
NC_010443.5	PDE10A	protein_coding	+	+	46	3	AATACAGCCTATTCCCATGATGG	CAG
NC_010443.5	QKI	protein_coding	-	+	68	20	AAACAGCTTGAAGCAGAAACAGG	CAG
NC_010443.5	QKI	protein_coding	-	+	30	1	AAAATCGAGGCAAGCCTAATTGG	CGA
NC_010443.5	QKI	protein_coding	-	+	31	2	AAATCGAGGCAAGCCTAATTGGG	CGA
NC_010443.5	PACRG	protein_coding	-	+	91	4	GCTGGCACAACAGCCGCTCCCGG	CAA
NC_010443.5	PACRG	protein_coding	-	+	112	7	GGTGCACCAGCCGCACCCCCTGG	CAG
NC_010443.5	PACRG	protein_coding	-	+	80	7	TTTCGAAAATTTTATGAACGAGG	CGA
NC_010443.5	PACRG	protein_coding	-	+	72	3	CCTCCAGCATCTGGTTGTGTCGG	CAG
NC_010443.5	PACRG	protein_coding	-	+	52	11	CAGCAGAAGAGAGAGAACATCGG	CAG
NC_010443.5	PACRG	protein_coding	-	+	78	2	CCTGATCCAAGAGACACTAGAGG	CAA
NC_010443.5	PRKN	protein_coding	+	-	24	3	CGACCTCCACTGGGAAACCATGG	CCA
NC_010443.5	PRKN	protein_coding	+	-	66	8	TAGCAACCACCTCCTTGAGCTGG	CCA
NC_010443.5	PRKN	protein_coding	+	+	37	2	TCAGCAGAGCATCGTTCACGTGG	CAG
NC_010443.5	PRKN	protein_coding	+	+	59	3	GTGCTGCGACCCCAGAGAAATGG	CGA
NC_010443.5	PRKN	protein_coding	+	+	76	5	AAATGGCCAAGAAAGGGGCGTGG	CAA
NC_010443.5	PRKN	protein_coding	+	+	206	2	CTGCAGGATGACAGCGCCGACGG	CAG
NC_010443.5	PRKN	protein_coding	+	+	67	3	CCCTGTCAAAGAGTGCAGCCAGG	CAA
NC_010443.5	PRKN	protein_coding	+	+	31	1	GTACCAGCAATATGGTGCCGAGG	CAG
NC_010443.5	PRKN	protein_coding	+	+	34	15	TGACCAGAAGGCAGCAGAGCAGG	CAG
NC_010443.5	PRKN	protein_coding	+	+	46	14	AGCAGAGCAGGCTCGGTGGGAGG	CAG
NC_010443.5	PRKN	protein_coding	+	+	49	15	AGAGCAGGCTCGGTGGGAGGAGG	CAG
NC_010443.5	PRKN	protein_coding	+	-	31	13	AGCACCACTCCAGCTGGCACTGG	CCA
NC_010443.5	PRKN	protein_coding	+	-	37	6	AGTTCCAGCACCACTCCAGCTGG	CCA
NC_010443.5	PRKN	protein_coding	+	+	45	17	CCCGCAGCCCCAGTGCCAGCTGG	CAG
NC_010443.5	PRKN	protein_coding	+	+	50	13	AGCCCCAGTGCCAGCTGGAGTGG	CAG
NC_010443.5	PRKN	protein_coding	+	+	56	16	AGTGCCAGCTGGAGTGGTGCTGG	CAG
NC_010443.5	AGPAT4	protein_coding	+	+	46	9	GTCTCAGTTCCTGTGCCACCTGG	CAG
NC_010443.5	AGPAT4	protein_coding	+	-	38	2	ACCACATCCAGCCGATTATGGGG	CCA
NC_010443.5	AGPAT4	protein_coding	+	-	40	1	GTACCACATCCAGCCGATTATGG	CCA
NC_010443.5	AGPAT4	protein_coding	+	+	61	6	GAAGCACCAGATCAGCATGCAGG	CAG
NC_010443.5	AGPAT4	protein_coding	+	+	64	8	GCACCAGATCAGCATGCAGGTGG	CAG
NC_010443.5	AGPAT4	protein_coding	+	+	76	6	CATGCAGGTGGCGCAGGCCAAGG	CAG
NC_010443.5	AGPAT4	protein_coding	+	+	77	11	ATGCAGGTGGCGCAGGCCAAGGG	CAG
NC_010443.5	AGPAT4	protein_coding	+	-	57	14	AGCGTCCAGGGCCGGCGCGGGGG	CCA
NC_010443.5	AGPAT4	protein_coding	+	-	70	2	GAGCCAGTTGACCAGCGTCCAGG	CCA
NC_010443.5	MAP3K4	protein_coding	-	+	161	6	CAAGCTCCAGAGGAACAGCCTGG	CAG
NC_010443.5	MAP3K4	protein_coding	-	+	162	13	AAGCTCCAGAGGAACAGCCTGGG	CAG
NC_010443.5	MAP3K4	protein_coding	-	+	159	2	CGTGCAGTGCTCCTTCATGTTGG	CAG
NC_010443.5	MAP3K4	protein_coding	-	+	478	2	GAACTACAAGCGTGGCATGCAGG	CAA
NC_010443.5	MAP3K4	protein_coding	-	+	479	2	AACTACAAGCGTGGCATGCAGGG	CAA
NC_010443.5	MAP3K4	protein_coding	-	+	649	3	GGACAGTGCAAAGCCCCACACGG	CAG
NC_010443.5	MAP3K4	protein_coding	-	+	732	10	TGAGCAGGTGAAAAGGATAATGG	CAG
NC_010443.5	MAP3K4	protein_coding	-	+	786	4	ATCACTGCAGGCGCTTCAAAAGG	CAG
NC_010443.5	MAP3K4	protein_coding	-	+	831	14	AGACTTCCAGGACAGGGTGCAGG	CAG
NC_010443.5	MAP3K4	protein_coding	-	+	845	4	GGGTGCAGGCGCTCTGTTTGTGG	CAG
NC_010443.5	MAP3K4	protein_coding	-	+	888	12	AAATCAGAAACTAAGGATTATGG	CAG
NC_010443.5	MAP3K4	protein_coding	-	+	889	6	AATCAGAAACTAAGGATTATGGG	CAG
NC_010443.5	MAP3K4	protein_coding	-	+	76	4	CTACCAGTTCATGCTGCACGAGG	CAG
NC_010443.5	MAP3K4	protein_coding	-	+	43	4	AAACCTGCAGGTGTTTGTTCCGG	CAG
NC_010443.5	MAP3K4	protein_coding	-	+	80	4	GCTTTCCAGCAGTCCATTGAAGG	CAG
NC_010443.5	MAP3K4	protein_coding	-	+	87	2	GGCTTCAGGAGCACGTCATCAGG	CAG
NC_010443.5	MAP3K4	protein_coding	-	+	68	1	ATGGGCGAGCGGCCGACATCTGG	CGA
NC_010443.5	MAP3K4	protein_coding	-	+	46	7	CAACTTCCAGATAATGTACAAGG	CAG
NC_010443.5	MAP3K4	protein_coding	-	+	49	3	CTTCCAGATAATGTACAAGGTGG	CAG
NC_010443.5	MAP3K4	protein_coding	-	+	50	4	TTCCAGATAATGTACAAGGTGGG	CAG
NC_010443.5	PLG	protein_coding	+	+	44	10	AGATCAGCAGTGTGTGGTGATGG	CAG
NC_010443.5	PLG	protein_coding	+	+	52	9	TATCAGTGTCTGAAGGGAAGAGG	CAG
NC_010443.5	PLG	protein_coding	+	-	62	3	ATCCCACCTCACCTCGCTGTCGG	CCA
NC_010443.5	PLG	protein_coding	+	+	30	3	CGAGCAAACCCCTGTCGCCCAGG	CAA
NC_010443.5	PLG	protein_coding	+	+	43	4	GTCGCCCAGGACTGCTACAGAGG	CAG
NC_010443.5	PLG	protein_coding	+	-	62	1	CTCCCATCTCACTCTTGGATCGG	CCA
NC_010443.5	PLG	protein_coding	+	-	61	20	GGGCAGCCCACTCCTGGCAGGGG	CCA
NC_010443.5	PLG	protein_coding	+	+	87	18	CTGCCAGGAGTGGGCTGCCCAGG	CAG
NC_010443.5	PLG	protein_coding	+	-	78	30	CCAGGGCCAGGAGTGTGGGATGG	CCA
NC_010443.5	PLG	protein_coding	+	-	82	21	TTTGCCAGGGCCAGGAGTGTGGG	CCA
NC_010443.5	PLG	protein_coding	+	-	83	9	ATTTGCCAGGGCCAGGAGTGTGG	CCA
NC_010443.5	PLG	protein_coding	+	+	69	3	TTTTACAAGGAGTCACTTCTTGG	CAA
NC_010443.5	PLG	protein_coding	+	+	70	6	TTTACAAGGAGTCACTTCTTGGG	CAA
NC_010443.5	SLC22A3	protein_coding	-	+	44	3	CTGCAGCGGGCCGGCGAGTTCGG	CAG
NC_010443.5	SLC22A3	protein_coding	-	-	131	5	GGCACCAGTAGTGGTCGGGCTGG	CCA
NC_010443.5	SLC22A3	protein_coding	-	+	150	5	GCAGCCAGCCCGACCACTACTGG	CAG
NC_010443.5	SLC22A3	protein_coding	-	-	178	5	CGGGCTCCAGCCGCAGCGCTCGG	CCA
NC_010443.5	SLC22A3	protein_coding	-	-	197	5	TGCGGTTCCACTCCTCCTCCGGG	CCA
NC_010443.5	SLC22A3	protein_coding	-	+	292	9	CCGCTGCCAGCGCTACCTCCTGG	CAG
NC_010443.5	SLC22A3	protein_coding	-	+	295	13	CTGCCAGCGCTACCTCCTGGAGG	CAG
NC_010443.5	SLC22A3	protein_coding	-	-	381	4	TAGCGCCAGCCGCCCCGGCACGG	CCA
NC_010443.5	SLC22A3	protein_coding	-	+	61	4	CACACAAGCCATCCTCAACCTGG	CAA
NC_010443.5	SLC22A3	protein_coding	-	+	62	3	ACACAAGCCATCCTCAACCTGGG	CAA
NC_010443.5	SLC22A3	protein_coding	-	+	128	4	CCTCCAAGGCGTGTTTGGAAAGG	CAA
NC_010443.5	SLC22A3	protein_coding	-	+	129	3	CTCCAAGGCGTGTTTGGAAAGGG	CAA
NC_010443.5	SLC22A3	protein_coding	-	+	39	4	TTCGAAGCAAAGAAGGATTGTGG	CAA
NC_010443.5	SLC22A3	protein_coding	-	+	40	8	TCGAAGCAAAGAAGGATTGTGGG	CAA
NC_010443.5	SLC22A3	protein_coding	-	+	70	8	ATTCAAATGTTCTTCACTCTTGG	CAA
NC_010443.5	SLC22A3	protein_coding	-	-	93	3	TTGCCAGTTGGGGATAAAGTAGG	CCA
NC_010443.5	SLC22A3	protein_coding	-	+	129	7	CAACTGGCAAGGGATCCAGCTGG	CAA
NC_010443.5	SLC22A3	protein_coding	-	-	69	1	CCAGCCAAATGGCTGCTAGCCGG	CCA
NC_010443.5	SLC22A2	protein_coding	+	-	176	25	CCAGGCTCCAGCCGCATCTCTGG	CCA
NC_010443.5	SLC22A2	protein_coding	+	-	356	4	ACACCCAGCCATACCGACAGGGG	CCA
NC_010443.5	SLC22A2	protein_coding	+	-	358	3	ATACACCCAGCCATACCGACAGG	CCA
NC_010443.5	SLC22A2	protein_coding	+	+	85	3	CCTGTTTCAGTCGGCTGTGAAGG	CAG
NC_010443.5	SLC22A2	protein_coding	+	+	89	2	TTTCAGTCGGCTGTGAAGGTAGG	CAG
NC_010443.5	SLC22A2	protein_coding	+	+	62	2	TTTCAGTCGGCTGTGAATGTAGG	CAG
NC_010443.5	SLC22A2	protein_coding	+	-	71	4	GAGCATCCACGTATAGGTGGGGG	CCA
NC_010443.5	SLC22A2	protein_coding	+	+	128	6	GATCCAAGGACTGGTCAGCAAGG	CAA
NC_010443.5	SLC22A2	protein_coding	+	+	70	10	TACCAAGTGGCCTTTACCTTTGG	CAA
NC_010443.5	SLC22A2	protein_coding	+	-	69	2	CGTGCCAGATGTCGGTGAGCCGG	CCA
NC_010443.5	SLC22A1	protein_coding	-	+	44	12	CTGGAGCAGGTCGGGGAGTTTGG	CAG
NC_010443.5	SLC22A1	protein_coding	-	-	176	8	CCAGGCTCCAGCCGCATCGCTGG	CCA
NC_010443.5	SLC22A1	protein_coding	-	+	199	9	CCAGCGATGCGGCTGGAGCCTGG	CGA
NC_010443.5	SLC22A1	protein_coding	-	-	356	7	ACACCCAGCCATACTGACAGGGG	CCA
NC_010443.5	SLC22A1	protein_coding	-	-	358	7	ATACACCCAGCCATACTGACAGG	CCA
NC_010443.5	SLC22A1	protein_coding	-	+	61	2	CTTCCAGTCCTGTGTGAACGTGG	CAG
NC_010443.5	SLC22A1	protein_coding	-	+	62	4	TTCCAGTCCTGTGTGAACGTGGG	CAG
NC_010443.5	SLC22A1	protein_coding	-	+	129	14	CTGCAGGGGCTGGTCAGCAAAGG	CAG
NC_010443.5	SLC22A1	protein_coding	-	+	66	5	TCTCTACCAGACAGCCTTCTCGG	CAG
NC_010443.5	SLC22A1	protein_coding	-	+	69	5	CTACCAGACAGCCTTCTCGGTGG	CAG
NC_010443.5	SLC22A1	protein_coding	-	+	70	3	TACCAGACAGCCTTCTCGGTGGG	CAG
NC_010443.5	SLC22A1	protein_coding	-	-	93	2	GCGCCAGTGCGGGACGGCGTAGG	CCA
NC_010443.5	SLC22A1	protein_coding	-	+	68	10	CACTCAAGCAATAAAGATAATGG	CAA
NC_010443.5	SLC22A1	protein_coding	-	+	90	2	GACCGAATAGCCCAGAAGAATGG	CGA
NC_010443.5	SLC22A1	protein_coding	-	+	78	6	CGTCTTCCAGATGGTGTGCCTGG	CAG
NC_010443.5	IGF2R	protein_coding	-	+	94	58	CCTGGTGCAGCTGCTGCTACTGG	CAG
NC_010443.5	IGF2R	protein_coding	-	-	58	24	AGGCCCAGTCCCCTCTCACCAGG	CCA
NC_010443.5	IGF2R	protein_coding	-	-	35	2	TCACCCACTCGACCTCGTAGCGG	CCA
NC_010443.5	IGF2R	protein_coding	-	+	141	5	TTCCATGCAAGCCAAAGTGGCGG	CAA
NC_010443.5	IGF2R	protein_coding	-	+	142	2	TCCATGCAAGCCAAAGTGGCGGG	CAA
NC_010443.5	IGF2R	protein_coding	-	-	48	4	CGTGTCCCATGTGAAGAAGTAGG	CCA
NC_010443.5	IGF2R	protein_coding	-	+	27	18	GGAACAGAACTGGGAAGCAGTGG	CAG
NC_010443.5	IGF2R	protein_coding	-	+	107	41	TGCTGCAGGAGGGCCAGGCCAGG	CAG
NC_010443.5	IGF2R	protein_coding	-	+	108	58	GCTGCAGGAGGGCCAGGCCAGGG	CAG
NC_010443.5	IGF2R	protein_coding	-	+	81	3	AAACATTCAGCTCTCCTACTCGG	CAG
NC_010443.5	IGF2R	protein_coding	-	+	85	2	ATTCAGCTCTCCTACTCGGATGG	CAG
NC_010443.5	IGF2R	protein_coding	-	+	84	3	ATCCAGCTGAACTACCACGACGG	CAG
NC_010443.5	IGF2R	protein_coding	-	-	57	5	ACTTCCTCCACGTGCTGTGCGGG	CCA
NC_010443.5	IGF2R	protein_coding	-	+	151	3	GATCCTCCAGTTGTCCCCCGAGG	CAG
NC_010443.5	IGF2R	protein_coding	-	+	152	4	ATCCTCCAGTTGTCCCCCGAGGG	CAG
NC_010443.5	IGF2R	protein_coding	-	+	75	6	CGTCGTGCAGGTCAGTCCTCAGG	CAG
NC_010443.5	IGF2R	protein_coding	-	+	88	1	AGTCCTCAGGTCGCCGCCAACGG	CAG
NC_010443.5	IGF2R	protein_coding	-	+	149	1	AGGACCAGCGCTACTCCACGCGG	CAG
NC_010443.5	IGF2R	protein_coding	-	+	150	2	GGACCAGCGCTACTCCACGCGGG	CAG
NC_010443.5	IGF2R	protein_coding	-	+	33	9	CGGGCAGACCAGGATCAGCGTGG	CAG
NC_010443.5	IGF2R	protein_coding	-	+	34	7	GGGCAGACCAGGATCAGCGTGGG	CAG
NC_010443.5	IGF2R	protein_coding	-	+	81	7	CGAGGACCAGGTCCTGCGGCTGG	CAG
NC_010443.5	IGF2R	protein_coding	-	+	76	16	CCTGGACCAAGGAGGCTGCAAGG	CAA
NC_010443.5	IGF2R	protein_coding	-	+	80	11	GACCAAGGAGGCTGCAAGGACGG	CAA
NC_010443.5	IGF2R	protein_coding	-	-	192	21	GAACCAGGACCCGGTGAGCGAGG	CCA
NC_010443.5	IGF2R	protein_coding	-	+	36	8	TTGTGTCAGAGGATATACAAAGG	CAG
NC_010443.5	IGF2R	protein_coding	-	+	37	10	TGTGTCAGAGGATATACAAAGGG	CAG
NC_010443.5	IGF2R	protein_coding	-	+	83	9	GAAGCCCCAGGAGGTGCACATGG	CAG
NC_010443.5	IGF2R	protein_coding	-	+	152	9	CGACCAGCACTTCAGCAGGAAGG	CAG
NC_010443.5	IGF2R	protein_coding	-	-	142	2	TGTACCAGGAGAAGAGGTACTGG	CCA
NC_010443.5	IGF2R	protein_coding	-	+	161	14	ACTGCCAGTACCTCTTCTCCTGG	CAG
NC_010443.5	IGF2R	protein_coding	-	+	75	1	AGATCCAGCTGCCGACGCCGAGG	CAG
NC_010443.5	IGF2R	protein_coding	-	+	178	14	CGACCAGGACAGCGAGGACGAGG	CAG
NC_010443.5	IGF2R	protein_coding	-	+	273	5	CCCCGCAGAGGCAGGTGCTTCGG	CAG
NC_010443.5	IGF2R	protein_coding	-	+	274	7	CCCGCAGAGGCAGGTGCTTCGGG	CAG
NC_010443.5	IGF2R	protein_coding	-	+	292	1	TCGGGAGCGAGCGGACGACAGGG	CGA
NC_010443.5	IGF2R	protein_coding	-	+	295	3	GGAGCGAGCGGACGACAGGGTGG	CGA
NC_010443.5	IGF2R	protein_coding	-	+	296	5	GAGCGAGCGGACGACAGGGTGGG	CGA
NC_010443.5	MAS1	protein_coding	-	-	397	5	GTACCAGATTGGGTACAGGACGG	CCA
NC_010443.5	MAS1	protein_coding	-	-	401	4	AGCGGTACCAGATTGGGTACAGG	CCA
NC_010443.5	MAS1	protein_coding	-	-	641	2	GCGACGCCCACGCCGTCTTCCGG	CCA
NC_010443.5	MAS1	protein_coding	-	+	938	6	GAGATGCAACCCAGGCGCCCTGG	CAA
NC_010443.5	PNLDC1	protein_coding	-	+	61	14	TCTGCTGCAGGAGCTCGTCCTGG	CAG
NC_010443.5	PNLDC1	protein_coding	-	+	62	12	CTGCTGCAGGAGCTCGTCCTGGG	CAG
NC_010443.5	PNLDC1	protein_coding	-	-	92	3	GGGGGTCCCACGACACGGCCTGG	CCA
NC_010443.5	PNLDC1	protein_coding	-	+	109	3	GGGATTCCAGGCCGTGTCGTGGG	CAG
NC_010443.5	PNLDC1	protein_coding	-	-	62	4	GGACTCTCCAGTTCCCGGTCAGG	CCA
NC_010443.5	PNLDC1	protein_coding	-	-	39	5	CACCGTCCAGATGTTGGGCAGGG	CCA
NC_010443.5	PNLDC1	protein_coding	-	+	39	11	GGTCCAGCTGGTGCTGCGGAAGG	CAG
NC_010443.5	PNLDC1	protein_coding	-	-	40	5	GCACCGTCCAGATGTTGGGCAGG	CCA
NC_010443.5	PNLDC1	protein_coding	-	+	43	2	CAAACAGCATCGCTGGTATCTGG	CAG
NC_010443.5	PNLDC1	protein_coding	-	-	59	12	TCTCCTTCCAGCAGCTCTCCCGG	CCA
NC_010443.5	PNLDC1	protein_coding	-	-	47	18	CGGGCCACCTCCTGACCCTGAGG	CCA
NC_010443.5	PNLDC1	protein_coding	-	-	50	2	GTGCCTCCAGTAGCGGTACAGGG	CCA
NC_010443.5	PNLDC1	protein_coding	-	-	51	1	AGTGCCTCCAGTAGCGGTACAGG	CCA
NC_010443.5	MRPL18	protein_coding	-	-	132	26	CCCCCAACCCCGCTCTTTTCTGG	CCA
NC_010443.5	MRPL18	protein_coding	-	+	68	2	GCACCGAAATGGCCAGGTTGTGG	CGA
NC_010443.5	MRPL18	protein_coding	-	+	74	3	AAATGGCCAGGTTGTGGTTTCGG	CAG
NC_010443.5	MRPL18	protein_coding	-	+	180	8	GCAGAGCGATGCTTGGAAGCAGG	CGA
NC_010443.5	MRPL18	protein_coding	-	-	198	13	CTGCCTCCCAAGGAGTAGGGTGG	CCA
NC_010443.5	MRPL18	protein_coding	-	+	32	3	CTACAACACGCTATGACAGAAGG	CAA
NC_010443.5	TCP1	protein_coding	+	+	86	2	CAGAGGCCAGCCACGCTATCCGG	CAG
NC_010443.5	TCP1	protein_coding	+	+	41	5	GGAGCGAATCCAGAAGATTCTGG	CGA
NC_010443.5	TCP1	protein_coding	+	+	48	5	ATCCAGAAGATTCTGGCAACTGG	CAG
NC_010443.5	TCP1	protein_coding	+	+	81	12	GTTGGGACAAGCAGAAGAGGTGG	CAA
NC_010443.5	TCP1	protein_coding	+	+	100	4	TGCCCAAGACTCCACGGATCTGG	CAA
NC_010443.5	TCP1	protein_coding	+	+	51	4	CCCCGAGACAACAAGCAAGCAGG	CGA
NC_010443.5	ACAT2	protein_coding	-	+	36	1	TCCCGTTCGACAAGCCAGTGTGG	CGA
NC_010443.5	ACAT2	protein_coding	-	+	37	4	CCCGTTCGACAAGCCAGTGTGGG	CGA
NC_010443.5	ACAT2	protein_coding	-	+	43	3	CGACAAGCCAGTGTGGGGGCAGG	CAA
NC_010443.5	ACAT2	protein_coding	-	-	48	2	GCTCCAGGCCGGAACAGAGTAGG	CCA
NC_010443.5	ACAT2	protein_coding	-	+	94	6	TGCCAGATGATCTGTGGGTCAGG	CAG
NC_010443.5	ACAT2	protein_coding	-	+	135	4	CGCCGCCCAGGCCATAGGGGTGG	CAG
NC_010443.5	ACAT2	protein_coding	-	+	136	5	GCCGCCCAGGCCATAGGGGTGGG	CAG
NC_010443.5	ACAT2	protein_coding	-	+	84	21	GTCCCAGGACAGGACGGAGAAGG	CAG
NC_010443.5	WTAP	protein_coding	-	+	34	9	TGAGACAGACTTCAAAGTTATGG	CAG
NC_010443.5	WTAP	protein_coding	-	-	44	1	CGACCATTGTTGATCTCAGTTGG	CCA
NC_010443.5	WTAP	protein_coding	-	+	64	2	TGCCCAACTGAGATCAACAATGG	CAA
NC_010443.5	WTAP	protein_coding	-	+	133	4	GGAGCAGACTAAAGACAAACTGG	CAG
NC_010443.5	WTAP	protein_coding	-	+	47	2	GAAGTGTCGAATGCTTATCCAGG	CGA
NC_010443.5	WTAP	protein_coding	-	+	63	5	ATCCAGGAGAATCAAGAGCTTGG	CAG
NC_010443.5	WTAP	protein_coding	-	+	110	4	TGCACAACTTGAAGCAGAGTTGG	CAA
NC_010443.5	WTAP	protein_coding	-	+	134	19	TTTACAGAAGAAATATAGTGAGG	CAG
NC_010443.5	WTAP	protein_coding	-	+	84	10	AGTCCTTCAACAGCAGCTGAAGG	CAA
NC_010443.5	WTAP	protein_coding	-	+	136	18	CAGCAGCAGTCTCAAGCCCCAGG	CAG
NC_010443.5	WTAP	protein_coding	-	+	190	53	GGAGGACAGGCAGAGGCCACAGG	CAG
NC_010443.5	WTAP	protein_coding	-	+	191	45	GAGGACAGGCAGAGGCCACAGGG	CAG
NC_010443.5	WTAP	protein_coding	-	+	262	6	CGGCAGAGGACGTCTGGGTCTGG	CAG
NC_010443.5	LOC102157641	protein_coding	+	+	478	3	GGGCGAAGGCGGCGCGTGATTGG	CGA
NC_010443.5	LOC102157641	protein_coding	+	+	507	8	CTTGGTGCAGCTCCCAGCCGTGG	CAG
NC_010443.5	LOC102157641	protein_coding	+	+	549	2	CCAGGTGCGACCTCGGCAGCGGG	CGA
NC_010443.5	LOC102157641	protein_coding	+	+	560	7	CTCGGCAGCGGGCCGTGGGCTGG	CAG
NC_010443.5	LOC102157641	protein_coding	+	+	561	7	TCGGCAGCGGGCCGTGGGCTGGG	CAG
NC_010443.5	LOC102157641	protein_coding	+	+	588	9	TGGGCAGTGTGGACTCCGCGAGG	CAG
NC_010443.5	LOC102157641	protein_coding	+	-	646	3	GGACAAACCAAGCGTCCAAGAGG	CCA
NC_010443.5	LOC102157641	protein_coding	+	-	741	5	GGATGACCAAGGTGCCCCTAGGG	CCA
NC_010443.5	LOC102157641	protein_coding	+	-	742	2	TGGATGACCAAGGTGCCCCTAGG	CCA
NC_010443.5	SOD2	protein_coding	+	-	82	21	GCCAACCCCAGCCTGAGCCTTGG	CCA
NC_010443.5	SOD2	protein_coding	+	+	99	6	CGGCGTCCAAGGCTCAGGCTGGG	CAA
NC_010443.5	SOD2	protein_coding	+	-	76	12	TTACATTCCAAATAGCTTTCAGG	CCA
NC_010443.5	FNDC1	protein_coding	-	-	52	2	GTGGGTCCCACGTGACTTTCAGG	CCA
NC_010443.5	FNDC1	protein_coding	-	-	52	4	CCTTCCACGCCACGGACAGCCGG	CCA
NC_010443.5	FNDC1	protein_coding	-	+	56	1	GAGTCCGATCCTCCGACGACCGG	CGA
NC_010443.5	FNDC1	protein_coding	-	+	47	3	CCCTGCAGTCCATGAACTCCCGG	CAG
NC_010443.5	FNDC1	protein_coding	-	+	48	3	CCTGCAGTCCATGAACTCCCGGG	CAG
NC_010443.5	FNDC1	protein_coding	-	+	72	2	GCAGAGTCAGCCCGTCTACAGGG	CAG
NC_010443.5	FNDC1	protein_coding	-	+	69	3	GTCGTCACAGTCTGTGCTGGTGG	CAG
NC_010443.5	FNDC1	protein_coding	-	+	38	1	CTACCGAGAGAAGGGGGAGTCGG	CGA
NC_010443.5	FNDC1	protein_coding	-	+	147	2	ATTTCGCAGGGCGAAAGGGATGG	CAG
NC_010443.5	FNDC1	protein_coding	-	+	332	4	CCCAGCAGAGACCGCCAAGTAGG	CAG
NC_010443.5	FNDC1	protein_coding	-	-	672	28	GTTCCAGGGGGGCTGGCGGCTGG	CCA
NC_010443.5	FNDC1	protein_coding	-	-	676	1	GGGCGTTCCAGGGGGGCTGGCGG	CCA
NC_010443.5	FNDC1	protein_coding	-	-	857	17	TCCTTCCAGCCCCAGGAGAGCGG	CCA
NC_010443.5	FNDC1	protein_coding	-	+	1050	39	AGGGAGGCAGGCGGAGGCCACGG	CAG
NC_010443.5	FNDC1	protein_coding	-	+	1383	9	CAGGCAGCCCACCTCCCGCGTGG	CAG
NC_010443.5	FNDC1	protein_coding	-	+	1434	25	AGGGCAGAGCCTGCAGCGGAAGG	CAG
NC_010443.5	FNDC1	protein_coding	-	-	1452	4	TGCCCAAGTCCCGGCGGATTTGG	CCA
NC_010443.5	FNDC1	protein_coding	-	+	1542	2	TGCTCACCAGAGCACAGACGCGG	CAG
NC_010443.5	FNDC1	protein_coding	-	+	1543	2	GCTCACCAGAGCACAGACGCGGG	CAG
NC_010443.5	FNDC1	protein_coding	-	+	1586	1	AAACGCAAATGGTCCCCGCTCGG	CAA
NC_010443.5	FNDC1	protein_coding	-	+	1683	2	CGAAAAGCAGCCTTCTTCCGCGG	CAG
NC_010443.5	FNDC1	protein_coding	-	+	1797	3	GGATCGCCAGCCCACGTCGCAGG	CAG
NC_010443.5	FNDC1	protein_coding	-	+	1854	5	AGGGAAACAGCCCTCCCTCACGG	CAG
NC_010443.5	FNDC1	protein_coding	-	+	1902	1	GTCGCCCCAGAATCCGAACGAGG	CAG
NC_010443.5	FNDC1	protein_coding	-	+	2010	14	GCACCGCCAGGTGGGGGCTCCGG	CAG
NC_010443.5	FNDC1	protein_coding	-	+	2011	15	CACCGCCAGGTGGGGGCTCCGGG	CAG
NC_010443.5	FNDC1	protein_coding	-	+	2115	13	GACCCAGACGGTGGGGAAGAAGG	CAG
NC_010443.5	FNDC1	protein_coding	-	+	2184	1	TAAATCGCAGCAGTCGGTCTCGG	CAG
NC_010443.5	FNDC1	protein_coding	-	+	2190	3	GCAGCAGTCGGTCTCGGCCGAGG	CAG
NC_010443.5	FNDC1	protein_coding	-	-	2247	6	GGAGGGCCACTTTGGGGCCGAGG	CCA
NC_010443.5	FNDC1	protein_coding	-	+	78	1	ATTCACAAGGAAATCCTCTTCGG	CAA
NC_010443.5	FNDC1	protein_coding	-	+	75	1	GGGGCGACATAGCAAACCCTTGG	CGA
NC_010443.5	FNDC1	protein_coding	-	+	56	60	CCACCCAGCCCTCCACCACCAGG	CAG
NC_010443.5	FNDC1	protein_coding	-	+	87	14	TCACTTCCAAGTGGAGAGCCTGG	CAA
NC_010443.5	FNDC1	protein_coding	-	+	36	1	GTTCAGGCCAAAAATCCTCACGG	CAG
NC_010443.5	FNDC1	protein_coding	-	+	40	5	CGCCAGGAGCCAGTCAGCTTTGG	CAG
NC_010443.5	TAGAP	protein_coding	+	+	91	3	GAAGGCCCGAAAAGAGCTCAAGG	CGA
NC_010443.5	TAGAP	protein_coding	+	+	94	8	GGCCCGAAAAGAGCTCAAGGAGG	CGA
NC_010443.5	TAGAP	protein_coding	+	+	111	20	CAGGCAGCCCCCAGTGCCCTCGG	CAG
NC_010443.5	TAGAP	protein_coding	+	-	139	4	TCGGCTCCCAGGTGTGCCGTGGG	CCA
NC_010443.5	TAGAP	protein_coding	+	+	432	27	GGGGCTGCAGAACCTGGCTCAGG	CAG
NC_010443.5	TAGAP	protein_coding	+	+	433	22	GGGCTGCAGAACCTGGCTCAGGG	CAG
NC_010443.5	TAGAP	protein_coding	+	+	478	7	GCCCGCCAGGCCGCCTCCACTGG	CAG
NC_010443.5	TAGAP	protein_coding	+	+	570	5	CAGACATCAGTCTTTCACAAGGG	CAG
NC_010443.5	TAGAP	protein_coding	+	-	870	20	GTCCCAGGCCTGGTGCCGCAGGG	CCA
NC_010443.5	TAGAP	protein_coding	+	-	871	24	GGTCCCAGGCCTGGTGCCGCAGG	CCA
NC_010443.5	TAGAP	protein_coding	+	-	978	26	CCCGGGCCACGGCTGGGCCTGGG	CCA
NC_010443.5	TAGAP	protein_coding	+	-	979	15	TCCCGGGCCACGGCTGGGCCTGG	CCA
NC_010443.5	TAGAP	protein_coding	+	-	995	20	TGCTCCCACGCCTCCCTCCCGGG	CCA
NC_010443.5	TAGAP	protein_coding	+	-	996	27	CTGCTCCCACGCCTCCCTCCCGG	CCA
NC_010443.5	TAGAP	protein_coding	+	+	1000	18	TCCCAGGCCCAGCCGTGGCCCGG	CAG
NC_010443.5	TAGAP	protein_coding	+	+	1004	19	AGGCCCAGCCGTGGCCCGGGAGG	CAG
NC_010443.5	TAGAP	protein_coding	+	+	1005	16	GGCCCAGCCGTGGCCCGGGAGGG	CAG
NC_010443.5	TAGAP	protein_coding	+	+	1072	4	GTAGGACAGGTGACTGTCACCGG	CAG
NC_010443.5	TAGAP	protein_coding	+	+	1073	5	TAGGACAGGTGACTGTCACCGGG	CAG
NC_010443.5	TAGAP	protein_coding	+	+	1167	1	GTGTAGTCAGCCCGTCTTTGAGG	CAG
NC_010443.5	RSPH3	protein_coding	+	+	391	2	AAAGCGAAGCGGTCCGACCCCGG	CGA
NC_010443.5	RSPH3	protein_coding	+	+	43	4	CGAGATTCAGAGGCGGCAGCAGG	CAG
NC_010443.5	RSPH3	protein_coding	+	+	54	11	GGCGGCAGCAGGCTAAGAGGAGG	CAG
NC_010443.5	RSPH3	protein_coding	+	+	55	10	GCGGCAGCAGGCTAAGAGGAGGG	CAG
NC_010443.5	RSPH3	protein_coding	+	+	112	2	GCCCCGAACGCCTGAGCCCGTGG	CGA
NC_010443.5	RSPH3	protein_coding	+	+	72	16	ATGCCAAACAGATGCATTTTTGG	CAA
NC_010443.5	RSPH3	protein_coding	+	+	181	4	AGTTCAGCGACTTGAAGAGCAGG	CGA
NC_010443.5	RSPH3	protein_coding	+	+	31	8	TAAGCAGCAGCAGTGGCAAGTGG	CAG
NC_010443.5	RSPH3	protein_coding	+	+	252	2	ATCCCAGGAAGGGCGGCCGATGG	CAG
NC_010443.5	EZR	protein_coding	+	+	25	6	CAACGTCCGAGTTACCACCATGG	CGA
NC_010443.5	EZR	protein_coding	+	+	65	3	CTCCAGTATGTGGATAACAAAGG	CAG
NC_010443.5	EZR	protein_coding	+	+	25	6	GTCCGCCCAGGAGGTCAGAAAGG	CAG
NC_010443.5	EZR	protein_coding	+	+	52	4	CCCTCTCCAGTTCAAGTTCCGGG	CAG
NC_010443.5	EZR	protein_coding	+	+	28	7	TGGACCAGCACAAGCTCACCAGG	CAG
NC_010443.5	EZR	protein_coding	+	+	29	11	GGACCAGCACAAGCTCACCAGGG	CAG
NC_010443.5	EZR	protein_coding	+	-	42	1	CGGCGTGCCACACCTGGATCCGG	CCA
NC_010443.5	EZR	protein_coding	+	+	54	7	GCCCAGGACCTGGAAATGTATGG	CAG
NC_010443.5	EZR	protein_coding	+	+	130	50	GGTGCAGCAGATGAAGGCCCAGG	CAG
NC_010443.5	EZR	protein_coding	+	+	74	4	GGAGCAGATGATGCGCGAGAAGG	CAG
NC_010443.5	EZR	protein_coding	+	+	36	18	GATCCAGCGGGCGCTGCAGCTGG	CAG
NC_010443.5	EZR	protein_coding	+	+	47	54	CGCTGCAGCTGGAGGAGGAGAGG	CAG
NC_010443.5	EZR	protein_coding	+	+	124	4	GCACGTGCAGGAGAGCCCGCCGG	CAG
NC_010443.5	EZR	protein_coding	+	+	127	3	CGTGCAGGAGAGCCCGCCGGAGG	CAG
NC_010443.5	SYTL3	protein_coding	-	+	73	6	GATCCTCCAGGTCCTGTACCGGG	CAG
NC_010443.5	SYTL3	protein_coding	-	+	39	21	CTGCAGCATCTCAGGTGGAGAGG	CAG
NC_010443.5	SYTL3	protein_coding	-	+	54	6	TGACAAGCAGCAGCCAGCCACGG	CAG
NC_010443.5	SYTL3	protein_coding	-	+	55	5	GACAAGCAGCAGCCAGCCACGGG	CAG
NC_010443.5	SYTL3	protein_coding	-	+	81	8	CAGGCAGAGCGCAGGCCAGACGG	CAG
NC_010443.5	SYTL3	protein_coding	-	-	109	5	TCTCCAGCCTCCGGAGAATAAGG	CCA
NC_010443.5	SYTL3	protein_coding	-	+	57	3	TCCCAGGGGAAACGCAAGACCGG	CAG
NC_010443.5	SYTL3	protein_coding	-	+	77	3	CGGAGTCCAGAAGAACACGGTGG	CAG
NC_010443.5	SYTL3	protein_coding	-	+	28	16	GGAGATCAGCCATCACAGAACGG	CAG
NC_010443.5	SYTL3	protein_coding	-	+	76	17	AGAAGCAAGCCTGTCCCCAGTGG	CAA
NC_010443.5	SYTL3	protein_coding	-	-	129	5	GGTCCCACACGGTCAGTTCCAGG	CCA
NC_010443.5	SYTL3	protein_coding	-	+	53	4	GCCCACAATCAAAGCTCCAATGG	CAA
NC_010443.5	SYTL3	protein_coding	-	-	66	2	GTCTGTCCACAGATTGGGGCTGG	CCA
NC_010443.5	DYNLT1	protein_coding	+	+	103	11	TTTAAGCCAACTCACCAAGCTGG	CAA
NC_010443.5	DYNLT1	protein_coding	+	+	34	2	ATCATGCAGAAGAACGGAGCCGG	CAG
NC_010443.5	TMEM181	protein_coding	-	-	154	16	CGGCTGCCAGCGCGCTGGGCGGG	CCA
NC_010443.5	TMEM181	protein_coding	-	-	155	10	CCGGCTGCCAGCGCGCTGGGCGG	CCA
NC_010443.5	TMEM181	protein_coding	-	+	187	15	GCGCTGGCAGCCGGCTCCCCGGG	CAG
NC_010443.5	TMEM181	protein_coding	-	+	276	74	GCTGGCGAGGACGGCGGCGGCGG	CGA
NC_010443.5	TMEM181	protein_coding	-	+	391	4	GCGGCTCCAGGAGGCGTACCGGG	CAG
NC_010443.5	TMEM181	protein_coding	-	+	67	2	CACCCAGTATACGGTGCTTGTGG	CAG
NC_010443.5	TMEM181	protein_coding	-	+	68	3	ACCCAGTATACGGTGCTTGTGGG	CAG
NC_010443.5	TMEM181	protein_coding	-	-	22	6	CCGGGAACCAGCTGTTCACCAGG	CCA
NC_010443.5	TMEM181	protein_coding	-	-	84	18	GCACAGCCAGAAGAGCAGCAGGG	CCA
NC_010443.5	TMEM181	protein_coding	-	-	85	9	CGCACAGCCAGAAGAGCAGCAGG	CCA
NC_010443.5	TMEM181	protein_coding	-	-	67	1	CTGCCATATCCCGAGCGTAACGG	CCA
NC_010443.5	TULP4	protein_coding	-	-	50	17	GGCCCTTCCAGGACAGGCAGAGG	CCA
NC_010443.5	TULP4	protein_coding	-	-	77	1	CGGACCACCGCCCTTCGTACTGG	CCA
NC_010443.5	TULP4	protein_coding	-	+	96	1	GGATCCAGTACGAAGGGCGGTGG	CAG
NC_010443.5	TULP4	protein_coding	-	+	70	1	CTATCGAGATGGGTTTGTCCTGG	CGA
NC_010443.5	TULP4	protein_coding	-	+	40	2	GGACGGGCAGGTGATCGTCATGG	CAG
NC_010443.5	TULP4	protein_coding	-	-	92	9	GGTAGTTCCAGGACATGCTGAGG	CCA
NC_010443.5	TULP4	protein_coding	-	+	27	10	GGTGGCCCAGTGGTGCACCCAGG	CAG
NC_010443.5	TULP4	protein_coding	-	+	28	6	GTGGCCCAGTGGTGCACCCAGGG	CAG
NC_010443.5	TULP4	protein_coding	-	+	39	9	GTGCACCCAGGGAGACCTCCTGG	CAG
NC_010443.5	TULP4	protein_coding	-	+	42	9	CACCCAGGGAGACCTCCTGGCGG	CAG
NC_010443.5	TULP4	protein_coding	-	+	124	31	CCTGCAGCTGCTCTGCCAGCAGG	CAG
NC_010443.5	TULP4	protein_coding	-	+	114	9	CCCCACGCAGAGCATCGGGCTGG	CAG
NC_010443.5	TULP4	protein_coding	-	+	150	5	GGCCAACCAGAATGTGCAGCTGG	CAG
NC_010443.5	TULP4	protein_coding	-	+	180	2	GACCAATCAGACCACAGCCGTGG	CAG
NC_010443.5	TULP4	protein_coding	-	+	181	3	ACCAATCAGACCACAGCCGTGGG	CAG
NC_010443.5	TULP4	protein_coding	-	+	265	4	CCTGGCCAGGTGATCTTCGGAGG	CAG
NC_010443.5	TULP4	protein_coding	-	+	396	9	GCACTTGCAGAAGCCAGCCAAGG	CAG
NC_010443.5	TULP4	protein_coding	-	+	471	9	TGCCCCCCAGGAGGTCCAGGTGG	CAG
NC_010443.5	TULP4	protein_coding	-	+	928	8	GCCGGGCAGAGGCCGGACGCCGG	CAG
NC_010443.5	TULP4	protein_coding	-	+	1096	8	TGCAGCCAGTGCAGCGGCGCGGG	CAG
NC_010443.5	TULP4	protein_coding	-	-	1319	1	GGGTCCCACTGGTACGGGGGCGG	CCA
NC_010443.5	TULP4	protein_coding	-	+	1350	5	GTACCAGTGGGACCCCGTGCTGG	CAG
NC_010443.5	TULP4	protein_coding	-	+	1351	2	TACCAGTGGGACCCCGTGCTGGG	CAG
NC_010443.5	TULP4	protein_coding	-	+	1449	17	CGTGGGTCAGAGCCAGCACCTGG	CAG
NC_010443.5	TULP4	protein_coding	-	+	1527	7	TTTCCAGACAGGCTATGGGATGG	CAG
NC_010443.5	TULP4	protein_coding	-	+	1528	7	TTCCAGACAGGCTATGGGATGGG	CAG
NC_010443.5	TULP4	protein_coding	-	+	1641	7	TGCACAGCAAGAGTCCTCCGTGG	CAG
NC_010443.5	TULP4	protein_coding	-	+	1662	3	GGTCCTTCAGCCCGCCTACCCGG	CAG
NC_010443.5	TULP4	protein_coding	-	-	1734	2	ATTCCAGGGGTGCAAGGCGATGG	CCA
NC_010443.5	TULP4	protein_coding	-	+	1966	2	CCCCAGCGAACAGAGAAATTCGG	CGA
NC_010443.5	TULP4	protein_coding	-	+	2238	27	CCAGAGCCAAGGCAGCAAGAAGG	CAA
NC_010443.5	TULP4	protein_coding	-	+	2239	24	CAGAGCCAAGGCAGCAAGAAGGG	CAA
NC_010443.5	TULP4	protein_coding	-	-	2355	4	ATTCCAGAGCGGCTGCTTGTTGG	CCA
NC_010443.5	TULP4	protein_coding	-	+	2382	14	CAAGCAGCCGCTCTGGAATGAGG	CAG
NC_010443.5	TULP4	protein_coding	-	+	2403	6	GGCCACCCAGGTGTACCAGCTGG	CAG
NC_010443.5	TULP4	protein_coding	-	+	2414	5	TGTACCAGCTGGACTTCGGGGGG	CAG
NC_010443.5	TULP4	protein_coding	-	+	26	1	ATGCAGTTTGGAAGGATCGACGG	CAG
NC_010443.5	TULP4	protein_coding	-	+	64	3	GGACTTCCAGTACCCCTTCTCGG	CAG
NC_010443.5	TULP4	protein_coding	-	+	85	8	GGCTGTGCAGGCCTTCGCGGTGG	CAG
NC_010443.5	GTF2H5	protein_coding	-	+	35	7	GAAGCAGTTTCTGCTGTACTTGG	CAG
NC_010443.5	GTF2H5	protein_coding	-	+	149	3	GGAGCGAGTAGGTGAACTGATGG	CGA
NC_010443.5	SERAC1	protein_coding	+	+	105	8	AGCACGACTGCAGGCCGTGCAGG	CGA
NC_010443.5	SERAC1	protein_coding	+	+	91	10	TATCCAGTATTTTACATCTTTGG	CAG
NC_010443.5	SERAC1	protein_coding	+	+	102	4	TCTGGACCGAGAGACTGTGCAGG	CGA
NC_010443.5	SERAC1	protein_coding	+	+	114	5	GACTGTGCAGGAGAAGTACCAGG	CAG
NC_010443.5	SERAC1	protein_coding	+	+	118	2	GTGCAGGAGAAGTACCAGGACGG	CAG
NC_010443.5	SERAC1	protein_coding	+	+	85	3	GGCGCCAGCAGGACAGTGAACGG	CAG
NC_010443.5	SERAC1	protein_coding	+	+	86	5	GCGCCAGCAGGACAGTGAACGGG	CAG
NC_010443.5	SERAC1	protein_coding	+	-	116	2	GGGCCAACATGTCGTATACTTGG	CCA
NC_010443.5	SERAC1	protein_coding	+	-	55	3	TGTTCTCCAGTCGCTAAGGCTGG	CCA
NC_010443.5	SERAC1	protein_coding	+	-	63	1	GTGACACCCAGATCATCGGCCGG	CCA
NC_010443.5	SERAC1	protein_coding	+	+	39	8	AACACTACAGGATGACTTTCTGG	CAG
NC_010443.5	SYNJ2	protein_coding	-	+	48	2	AGGCCAGTATGGAAAGCTCACGG	CAG
NC_010443.5	SYNJ2	protein_coding	-	+	123	30	CCCACTCCAGGAAGAGGCCAAGG	CAG
NC_010443.5	SYNJ2	protein_coding	-	+	126	35	ACTCCAGGAAGAGGCCAAGGAGG	CAG
NC_010443.5	SYNJ2	protein_coding	-	-	49	2	CTGCTCCCAAAACAGCGGGACGG	CCA
NC_010443.5	SYNJ2	protein_coding	-	+	41	6	GGAGCAGTATGGGAAGCAAGTGG	CAG
NC_010443.5	SYNJ2	protein_coding	-	+	77	2	TTGCATCAGTTTGCTAAAGGCGG	CAG
NC_010443.5	SYNJ2	protein_coding	-	+	78	2	TGCATCAGTTTGCTAAAGGCGGG	CAG
NC_010443.5	SYNJ2	protein_coding	-	-	110	6	CATCCCAGTGCAGCTTCAACTGG	CCA
NC_010443.5	SYNJ2	protein_coding	-	+	129	7	GGCCCCAGTTGAAGCTGCACTGG	CAG
NC_010443.5	SYNJ2	protein_coding	-	+	130	10	GCCCCAGTTGAAGCTGCACTGGG	CAG
NC_010443.5	SYNJ2	protein_coding	-	+	29	2	CACCTGCAGCTCGAGAGCCTCGG	CAG
NC_010443.5	SYNJ2	protein_coding	-	+	30	2	ACCTGCAGCTCGAGAGCCTCGGG	CAG
NC_010443.5	SYNJ2	protein_coding	-	-	67	19	CAGAGACCACATGGCTTTGAAGG	CCA
NC_010443.5	SYNJ2	protein_coding	-	+	65	3	ATCCAGTCCAACTTCTTCGACGG	CAG
NC_010443.5	SYNJ2	protein_coding	-	-	132	3	CAGCAACCAGTCTGCCAACTCGG	CCA
NC_010443.5	SYNJ2	protein_coding	-	+	143	20	GGCCGGGCAGTCCCAGGTGAAGG	CAG
NC_010443.5	SYNJ2	protein_coding	-	-	92	7	TGTCTGTCCAGGCAGGGGTGCGG	CCA
NC_010443.5	SYNJ2	protein_coding	-	-	42	3	GGACCAGGCGTGTCTAACTTTGG	CCA
NC_010443.5	SYNJ2	protein_coding	-	+	47	6	GGAAGTGCAAGAAGTCGATGTGG	CAA
NC_010443.5	SYNJ2	protein_coding	-	+	48	7	GAAGTGCAAGAAGTCGATGTGGG	CAA
NC_010443.5	SYNJ2	protein_coding	-	+	137	1	CAACCTTCAGTCGCCGACCTTGG	CAG
NC_010443.5	SYNJ2	protein_coding	-	-	27	7	TTCAGCCAGTCCTTGGTCTTCGG	CCA
NC_010443.5	SYNJ2	protein_coding	-	+	74	5	GGTTTGCAGGAGGAGATCATTGG	CAG
NC_010443.5	SYNJ2	protein_coding	-	+	75	7	GTTTGCAGGAGGAGATCATTGGG	CAG
NC_010443.5	SYNJ2	protein_coding	-	+	63	8	GCTGAATCAGCCTGTGGTCTCGG	CAG
NC_010443.5	SYNJ2	protein_coding	-	+	67	1	AATCAGCCTGTGGTCTCGGACGG	CAG
NC_010443.5	SYNJ2	protein_coding	-	+	46	9	AAGCAGGAGCTGGAAGCCGTCGG	CAG
NC_010443.5	SYNJ2	protein_coding	-	+	34	9	GGAAGAACAGTGTGGGAATCAGG	CAG
NC_010443.5	SYNJ2	protein_coding	-	+	234	14	CGCCCCAGGCGCCCCCGAGGAGG	CAG
NC_010443.5	SYNJ2	protein_coding	-	-	494	9	AAAGCCAGGAATTATTCAACAGG	CCA
NC_010443.5	SYNJ2	protein_coding	-	+	619	6	ACCTGCCCAAGAGCCACCGCTGG	CAA
NC_010443.5	SNX9	protein_coding	-	-	37	6	ATCCCAGTTTCCAGACTTGGAGG	CCA
NC_010443.5	SNX9	protein_coding	-	-	40	16	GTTATCCCAGTTTCCAGACTTGG	CCA
NC_010443.5	SNX9	protein_coding	-	+	116	10	GAGCCCAGCGGGGAAACAGCCGG	CAG
NC_010443.5	SNX9	protein_coding	-	+	117	10	AGCCCAGCGGGGAAACAGCCGGG	CAG
NC_010443.5	SNX9	protein_coding	-	+	27	1	CGAATCGATCTGTAAACCACAGG	CGA
NC_010443.5	SNX9	protein_coding	-	+	62	6	GACTTCAGGCATGGATGTCCAGG	CAG
NC_010443.5	SNX9	protein_coding	-	+	24	3	GAACAGAAGTGCGAGGCTGTTGG	CAG
NC_010443.5	SNX9	protein_coding	-	-	68	6	CTTCCAGTGCTCCTGGCCCACGG	CCA
NC_010443.5	SNX9	protein_coding	-	+	33	4	GGAATATCAGAAGATAGGCAAGG	CAG
NC_010443.5	SNX9	protein_coding	-	+	79	10	CCCACAGGACAAACAGAACATGG	CAG
NC_010443.5	LOC110259393	protein_coding	+	-	32	5	TTGTCCAGGACCGTCTCGGGTGG	CCA
NC_010443.5	LOC110259393	protein_coding	+	-	35	4	GCTTTGTCCAGGACCGTCTCGGG	CCA
NC_010443.5	LOC110259393	protein_coding	+	+	397	12	ATCCACCAGGAAGAGCTGGGAGG	CAG
NC_010443.5	ZDHHC14	protein_coding	-	+	53	9	CAGGAGCAGGAGCGTCTTCCTGG	CAG
NC_010443.5	ZDHHC14	protein_coding	-	+	54	15	AGGAGCAGGAGCGTCTTCCTGGG	CAG
NC_010443.5	ZDHHC14	protein_coding	-	-	105	18	GTGCCCAGGCCCGGCTTCCCGGG	CCA
NC_010443.5	ZDHHC14	protein_coding	-	-	106	14	CGTGCCCAGGCCCGGCTTCCCGG	CCA
NC_010443.5	ZDHHC14	protein_coding	-	+	214	4	GGGTCACCAGTTCCTGACCCCGG	CAG
NC_010443.5	ZDHHC14	protein_coding	-	+	217	5	TCACCAGTTCCTGACCCCGGAGG	CAG
NC_010443.5	ZDHHC14	protein_coding	-	+	316	7	CAGCCAGGACTCTCTGCACGAGG	CAG
NC_010443.5	ZDHHC14	protein_coding	-	+	61	4	AACATGCCAAAAATCTGTTCTGG	CAA
NC_010443.5	ZDHHC14	protein_coding	-	+	79	10	TCTGGTCCAGAACAGCACAAAGG	CAG
NC_010443.5	ZDHHC14	protein_coding	-	+	83	10	GTCCAGAACAGCACAAAGGAAGG	CAG
NC_010443.5	TMEM242	protein_coding	+	+	28	3	GTCACAGGGCGCTGGGACTGCGG	CAG
NC_010443.5	TMEM242	protein_coding	+	+	55	2	GTCCTCTCGATTGGAGGCTCCGG	CGA
NC_010443.5	TMEM242	protein_coding	+	-	46	9	GCCCCAGCCCAGGGCTCGCAAGG	CCA
NC_010443.5	TMEM242	protein_coding	+	+	67	12	TGCCTTGCGAGCCCTGGGCTGGG	CGA
NC_010443.5	LOC100153697	protein_coding	+	-	108	6	ACGGGCCAGGCGTCCCCGAGGGG	CCA
NC_010443.5	LOC100153697	protein_coding	+	-	110	6	CGACGGGCCAGGCGTCCCCGAGG	CCA
NC_010443.5	LOC100153697	protein_coding	+	+	626	6	TTTCCCCAAAACCGTATTATTGG	CAA
NC_010443.5	LOC100153697	protein_coding	+	+	627	3	TTCCCCAAAACCGTATTATTGGG	CAA
NC_010443.5	ARID1B	protein_coding	-	+	517	3	GGCTCAGCCCGGTCCCGACATGG	CAG
NC_010443.5	ARID1B	protein_coding	-	+	536	4	ATGGAGCAGCCGCAACATGGAGG	CAG
NC_010443.5	ARID1B	protein_coding	-	+	544	1	GCCGCAACATGGAGGCGCCAAGG	CAA
NC_010443.5	ARID1B	protein_coding	-	+	578	16	GGCAGCCAGGCCGACCCCCCGGG	CAG
NC_010443.5	ARID1B	protein_coding	-	+	853	2	CGGACAACAAAGCCCCGGGATGG	CAA
NC_010443.5	ARID1B	protein_coding	-	+	854	4	GGACAACAAAGCCCCGGGATGGG	CAA
NC_010443.5	ARID1B	protein_coding	-	+	926	4	CCCCTGCAGAACTCCCACGAAGG	CAG
NC_010443.5	ARID1B	protein_coding	-	+	927	5	CCCTGCAGAACTCCCACGAAGGG	CAG
NC_010443.5	ARID1B	protein_coding	-	+	958	1	CAGCCAGTACAACCATTATCCGG	CAG
NC_010443.5	ARID1B	protein_coding	-	+	959	2	AGCCAGTACAACCATTATCCGGG	CAG
NC_010443.5	ARID1B	protein_coding	-	+	1312	5	CGGGCAGAACCAGCACCCGTCGG	CAG
NC_010443.5	ARID1B	protein_coding	-	+	1313	7	GGGCAGAACCAGCACCCGTCGGG	CAG
NC_010443.5	ARID1B	protein_coding	-	+	1447	9	GCCGTCGCAGCCCCAGTCCCAGG	CAG
NC_010443.5	ARID1B	protein_coding	-	+	1450	11	GTCGCAGCCCCAGTCCCAGGCGG	CAG
NC_010443.5	ARID1B	protein_coding	-	+	1453	12	GCAGCCCCAGTCCCAGGCGGCGG	CAG
NC_010443.5	ARID1B	protein_coding	-	+	1456	17	GCCCCAGTCCCAGGCGGCGGCGG	CAG
NC_010443.5	ARID1B	protein_coding	-	+	1459	63	CCAGTCCCAGGCGGCGGCGGCGG	CAG
NC_010443.5	ARID1B	protein_coding	-	+	1460	23	CAGTCCCAGGCGGCGGCGGCGGG	CAG
NC_010443.5	ARID1B	protein_coding	-	+	1492	21	GGGCGGCCAGCAGGCGGCCGCGG	CAG
NC_010443.5	ARID1B	protein_coding	-	+	1493	16	GGCGGCCAGCAGGCGGCCGCGGG	CAG
NC_010443.5	ARID1B	protein_coding	-	+	1498	6	CCAGCAGGCGGCCGCGGGCATGG	CAG
NC_010443.5	ARID1B	protein_coding	-	+	1499	12	CAGCAGGCGGCCGCGGGCATGGG	CAG
NC_010443.5	ARID1B	protein_coding	-	-	1528	19	CGCCCAGGCCGGGCTGGCAGCGG	CCA
NC_010443.5	ARID1B	protein_coding	-	+	1576	2	CGCGCAACAAAGGAGCCACCCGG	CAA
NC_010443.5	ARID1B	protein_coding	-	+	52	2	GAGACCTCAGTTGTATGGGATGG	CAG
NC_010443.5	ARID1B	protein_coding	-	+	53	6	AGACCTCAGTTGTATGGGATGGG	CAG
NC_010443.5	ARID1B	protein_coding	-	+	56	3	CCTCAGTTGTATGGGATGGGTGG	CAG
NC_010443.5	ARID1B	protein_coding	-	+	97	6	ACAGCAGAGCAGCCCTTACCCGG	CAG
NC_010443.5	ARID1B	protein_coding	-	+	140	2	GGCCCACAGCGGTATCCAATCGG	CAG
NC_010443.5	ARID1B	protein_coding	-	+	161	6	GGCATTCAAGGTCGGACCCCAGG	CAA
NC_010443.5	ARID1B	protein_coding	-	+	162	6	GCATTCAAGGTCGGACCCCAGGG	CAA
NC_010443.5	ARID1B	protein_coding	-	+	26	5	CCCCCTCAGTATGGACAGCAAGG	CAG
NC_010443.5	ARID1B	protein_coding	-	+	35	5	TATGGACAGCAAGGTGTGAGTGG	CAG
NC_010443.5	ARID1B	protein_coding	-	+	53	9	TCTCAACCTCCTCTGGCTCCCGG	CAA
NC_010443.5	ARID1B	protein_coding	-	+	46	3	AACCCTCAGATGTCTCAGTATGG	CAG
NC_010443.5	ARID1B	protein_coding	-	+	142	6	TTTCAGCAGAGTAACTCAAGTGG	CAG
NC_010443.5	ARID1B	protein_coding	-	+	143	6	TTCAGCAGAGTAACTCAAGTGGG	CAG
NC_010443.5	ARID1B	protein_coding	-	+	106	12	AACAACCAGATGCATGGACAAGG	CAG
NC_010443.5	ARID1B	protein_coding	-	+	107	7	ACAACCAGATGCATGGACAAGGG	CAG
NC_010443.5	ARID1B	protein_coding	-	+	157	6	CTGGGACGAATGCCATCAGCTGG	CGA
NC_010443.5	ARID1B	protein_coding	-	+	158	8	TGGGACGAATGCCATCAGCTGGG	CGA
NC_010443.5	ARID1B	protein_coding	-	+	181	13	ATGCAGAACAGGCCATTTCCTGG	CAG
NC_010443.5	ARID1B	protein_coding	-	+	238	8	ATGTCTCAGCAGGGAGGGCCAGG	CAG
NC_010443.5	ARID1B	protein_coding	-	+	243	16	TCAGCAGGGAGGGCCAGGAATGG	CAG
NC_010443.5	ARID1B	protein_coding	-	+	244	32	CAGCAGGGAGGGCCAGGAATGGG	CAG
NC_010443.5	ARID1B	protein_coding	-	+	51	11	CCCAGCCAGTCTGGGGCTGGCGG	CAG
NC_010443.5	ARID1B	protein_coding	-	+	87	10	TCTTCCCAGCACCCCAACTATGG	CAG
NC_010443.5	ARID1B	protein_coding	-	+	41	2	CATGAACCAGAGTGGACTTATGG	CAG
NC_010443.5	ARID1B	protein_coding	-	+	44	18	ATTTCTCAGCCCCCAACCCCCGG	CAG
NC_010443.5	ARID1B	protein_coding	-	-	63	3	TCCACCCACAGCTTTCGCTCCGG	CCA
NC_010443.5	ARID1B	protein_coding	-	+	85	2	GCCGGAGCGAAAGCTGTGGGTGG	CGA
NC_010443.5	ARID1B	protein_coding	-	+	106	65	GGACCGATACCTCAGCTTCATGG	CGA
NC_010443.5	ARID1B	protein_coding	-	+	46	3	CCACAGACCCCCCAGTCAACTGG	CAG
NC_010443.5	ARID1B	protein_coding	-	+	113	5	CCAGCAGGGCATGAGCATGCCGG	CAG
NC_010443.5	ARID1B	protein_coding	-	+	36	55	GGGCAGCAGTACCCAGGCCAAGG	CAG
NC_010443.5	ARID1B	protein_coding	-	+	48	29	CCAGGCCAAGGCCCTCCCTCAGG	CAA
NC_010443.5	ARID1B	protein_coding	-	+	66	3	TCAGGACAGCCGCCATATGGAGG	CAG
NC_010443.5	ARID1B	protein_coding	-	+	215	5	CCGGGCCAGATACAGCCCCACGG	CAG
NC_010443.5	ARID1B	protein_coding	-	+	266	4	ATGCAGTCGTCCTCCAGCGAAGG	CAG
NC_010443.5	ARID1B	protein_coding	-	-	267	4	GTGGCCCACATACTCTGCTGAGG	CCA
NC_010443.5	ARID1B	protein_coding	-	+	286	5	AGGGCCTCAGCAGAGTATGTGGG	CAG
NC_010443.5	ARID1B	protein_coding	-	+	335	3	TACCAGAATAGGCAAGGCCCCGG	CAG
NC_010443.5	ARID1B	protein_coding	-	+	365	9	GCACAGGCACCTCCCTATCCAGG	CAG
NC_010443.5	ARID1B	protein_coding	-	-	46	3	AAGCCCAAGTACTCTCGGCCAGG	CCA
NC_010443.5	ARID1B	protein_coding	-	+	419	3	CGTGTCCAGGAGTTCAGCAGCGG	CAG
NC_010443.5	ARID1B	protein_coding	-	+	420	4	GTGTCCAGGAGTTCAGCAGCGGG	CAG
NC_010443.5	ARID1B	protein_coding	-	+	565	12	GAAAGACCAGGAAGGCAAAGCGG	CAG
NC_010443.5	ARID1B	protein_coding	-	+	967	3	AGCGCCGCAGACCTACGAGAAGG	CAG
NC_010443.5	ARID1B	protein_coding	-	+	970	3	GCCGCAGACCTACGAGAAGGAGG	CAG
NC_010443.5	ARID1B	protein_coding	-	-	991	5	CCACCACTCATCTTTGCTGCAGG	CCA
NC_010443.5	ARID1B	protein_coding	-	+	1225	5	GTCGCCTCAGAGACTTGTGCTGG	CAG
NC_010443.5	ARID1B	protein_coding	-	+	1264	7	CAGCATCCAGGACAATAATGTGG	CAG
NC_010443.5	ARID1B	protein_coding	-	+	1372	4	AGTCTGTCGAGAAATGTCCATGG	CGA
NC_010443.5	ARID1B	protein_coding	-	+	1408	8	CCTTGCCCAGGGGGACGCGCTGG	CAG
NC_010443.5	ARID1B	protein_coding	-	+	1445	3	GCTGTGCAAAAGGGGAGCATTGG	CAA
NC_010443.5	LOC110259923	protein_coding	-	+	69	3	TGGCACGATCTTTACTGGGGCGG	CGA
NC_010443.5	LOC110259923	protein_coding	-	+	194	9	GTCCGAGGCCGCGCGGCCTCCGG	CGA
NC_010443.5	LOC110259923	protein_coding	-	+	237	12	GGCGGCAGCGCGAGGGCCCCCGG	CAG
NC_010443.5	LOC110259923	protein_coding	-	-	368	1	GTCCGCGCCAGATCCGGCCCGGG	CCA
NC_010443.5	NOX3	protein_coding	+	+	70	2	AGCCAGTCGCGGGAAGCAGACGG	CAG
NC_010443.5	NOX3	protein_coding	+	-	109	5	TGTGTACCAGAACAGCTCATAGG	CCA
NC_010443.5	NOX3	protein_coding	+	-	63	11	CTGTCTGCCACTCAGCAAAGTGG	CCA
NC_010443.5	NOX3	protein_coding	+	-	94	6	GTGCCACTCCAGCCAGGATACGG	CCA
NC_010443.5	NOX3	protein_coding	+	-	167	3	CTGTCCAGTCTCCTGCTACCCGG	CCA
NC_010443.5	NOX3	protein_coding	+	-	226	38	CAGGCTCCAGGGCTCCCTCAGGG	CCA
NC_010443.5	NOX3	protein_coding	+	-	227	23	GCAGGCTCCAGGGCTCCCTCAGG	CCA
NC_010443.5	NOX3	protein_coding	+	-	27	4	GCAAACCATGCGAAGGCTCCTGG	CCA
NC_010443.5	NOX3	protein_coding	+	+	74	9	TTAAAGCAGAAAACCTTCTATGG	CAG
NC_010443.5	TFB1M	protein_coding	+	-	50	7	TCAAGCCACTTAATAATCAGTGG	CCA
NC_010443.5	TFB1M	protein_coding	+	+	67	1	GATAGAGCAGCCGTTCAAGCTGG	CAG
NC_010443.5	TFB1M	protein_coding	+	+	70	3	AGAGCAGCCGTTCAAGCTGGTGG	CAG
NC_010443.5	TFB1M	protein_coding	+	+	39	3	GCTCAGCGCATGGAACGCACTGG	CAG
NC_010443.5	TFB1M	protein_coding	+	+	95	9	TCTTCGACCCACCCAGCTCTCGG	CGA
NC_010443.5	CLDN20	protein_coding	-	-	70	8	CTTCCAGTTGGGCAGCAGAGTGG	CCA
NC_010443.5	CLDN20	protein_coding	-	+	153	5	TCGTGCAGCTGCAAGGGCTGTGG	CAG
NC_010443.5	CLDN20	protein_coding	-	+	157	18	GCAGCTGCAAGGGCTGTGGATGG	CAA
NC_010443.5	TIAM2	protein_coding	-	+	35	1	GAGAGTCAGTACACCCTTCAAGG	CAG
NC_010443.5	TIAM2	protein_coding	-	+	565	24	CCCGCAGGCTGCGGCGGCCCCGG	CAG
NC_010443.5	TIAM2	protein_coding	-	+	566	26	CCGCAGGCTGCGGCGGCCCCGGG	CAG
NC_010443.5	TIAM2	protein_coding	-	+	604	1	CGTGCAGCTGTTGCGCTACTCGG	CAG
NC_010443.5	TIAM2	protein_coding	-	-	688	2	GCCCCAGGGCGAGTCGTACCAGG	CCA
NC_010443.5	TIAM2	protein_coding	-	-	1118	2	TTCCCGTCCAGTCGCTGATGCGG	CCA
NC_010443.5	TIAM2	protein_coding	-	+	82	14	GGACATGCAGGGACCTTCCCAGG	CAG
NC_010443.5	TIAM2	protein_coding	-	-	326	3	AGAAGAGCCACCCGGCTTTGCGG	CCA
NC_010443.5	TIAM2	protein_coding	-	+	388	63	GCTGCAGAAGGAGAGGAAGCTGG	CAG
NC_010443.5	TIAM2	protein_coding	-	+	65	1	CGGATCAGAGTGGTGCCCCTCGG	CAG
NC_010443.5	TIAM2	protein_coding	-	+	145	1	CCTCGTGCAGAAGATCGACATGG	CAG
NC_010443.5	TIAM2	protein_coding	-	+	25	20	CCAGCAGTGGGAACAGAACCTGG	CAG
NC_010443.5	TIAM2	protein_coding	-	+	73	3	CCAGCGAGGAAGACACAAGAAGG	CGA
NC_010443.5	TIAM2	protein_coding	-	+	74	7	CAGCGAGGAAGACACAAGAAGGG	CGA
NC_010443.5	TIAM2	protein_coding	-	-	45	3	CTCTCCCACGTGCCGTCTCGGGG	CCA
NC_010443.5	TIAM2	protein_coding	-	-	47	4	GGCTCTCCCACGTGCCGTCTCGG	CCA
NC_010443.5	TIAM2	protein_coding	-	+	64	2	GGGTCCCCGAGACGGCACGTGGG	CGA
NC_010443.5	TIAM2	protein_coding	-	+	52	1	CCTTCAGCTTCGAAAATTAGTGG	CAG
NC_010443.5	TIAM2	protein_coding	-	+	225	13	TCCTAACCAGTCCCAGCTTCTGG	CAG
NC_010443.5	TIAM2	protein_coding	-	+	63	3	GAGTCAGACTGATGGCACGCTGG	CAG
NC_010443.5	TIAM2	protein_coding	-	+	81	5	GCTGGATCAGGTTTCCCACAGGG	CAG
NC_010443.5	TIAM2	protein_coding	-	-	37	2	ATTCCATCTACAGTCGGCTGTGG	CCA
NC_010443.5	TIAM2	protein_coding	-	+	61	3	CGACACCCAGCCCAACGGCATGG	CAG
NC_010443.5	TIAM2	protein_coding	-	+	65	4	ACCCAGCCCAACGGCATGGAAGG	CAG
NC_010443.5	TIAM2	protein_coding	-	+	39	11	AGGGTCAGGACCCACCCCCGAGG	CAG
NC_010443.5	TIAM2	protein_coding	-	+	91	4	TCGCCTCCGAAAAGTCATCCAGG	CGA
NC_010443.5	TIAM2	protein_coding	-	+	58	18	TGAATTTCAAAAGGTGTTTCTGG	CAA
NC_010443.5	TIAM2	protein_coding	-	+	72	2	CAAGCAGCACTCGTCCACGCTGG	CAG
NC_010443.5	TIAM2	protein_coding	-	+	63	3	TGAGATGCAGAAGATATACGAGG	CAG
NC_010443.5	TIAM2	protein_coding	-	-	41	1	TCAACCAACGAAATTTAAACGGG	CCA
NC_010443.5	TIAM2	protein_coding	-	-	42	3	ATCAACCAACGAAATTTAAACGG	CCA
NC_010443.5	TIAM2	protein_coding	-	+	53	1	AGTGATTCGATCTATTCTGCGGG	CGA
NC_010443.5	TIAM2	protein_coding	-	+	175	13	GCCCAGAGACAGCCCCACGCCGG	CAG
NC_010443.5	TIAM2	protein_coding	-	+	180	7	GAGACAGCCCCACGCCGGCCTGG	CAG
NC_010443.5	TIAM2	protein_coding	-	+	261	1	CTACCATCAGGCTCGGAGGCAGG	CAG
NC_010443.5	TIAM2	protein_coding	-	+	262	7	TACCATCAGGCTCGGAGGCAGGG	CAG
NC_010443.5	TIAM2	protein_coding	-	+	305	15	AGCTTCAGTTCCAGAGACTGAGG	CAG
NC_010443.5	TIAM2	protein_coding	-	+	354	11	GGCCGAGCAGCAGCCCAGCAAGG	CAG
NC_010443.5	TIAM2	protein_coding	-	+	380	7	GCCCGCAGCCCAAGCTGGTCCGG	CAG
NC_010443.5	TIAM2	protein_coding	-	+	381	7	CCCGCAGCCCAAGCTGGTCCGGG	CAG
NC_010443.5	TIAM2	protein_coding	-	+	549	2	CAGCGTCCAGAGCTTAACATCGG	CAG
NC_010443.5	TIAM2	protein_coding	-	+	552	2	CGTCCAGAGCTTAACATCGGTGG	CAG
NC_010443.5	SCAF8	protein_coding	-	+	104	6	GTGAAACAGGAGCCTGTCGGAGG	CAG
NC_010443.5	SCAF8	protein_coding	-	+	74	2	CGACAGTCTCGACATCAGTTTGG	CAG
NC_010443.5	SCAF8	protein_coding	-	+	85	6	ACATCAGTTTGGTCAAGAAAAGG	CAG
NC_010443.5	SCAF8	protein_coding	-	+	82	9	TATTCAACCTCTTTTGGACATGG	CAA
NC_010443.5	SCAF8	protein_coding	-	+	77	10	ATCCTGCAAGCCCTGGATGCTGG	CAA
NC_010443.5	SCAF8	protein_coding	-	+	26	6	ACTCCTCAGGATAGTCAAGAAGG	CAG
NC_010443.5	SCAF8	protein_coding	-	+	35	4	GATAGTCAAGAAGGAACATTTGG	CAA
NC_010443.5	SCAF8	protein_coding	-	+	36	9	ATAGTCAAGAAGGAACATTTGGG	CAA
NC_010443.5	SCAF8	protein_coding	-	+	40	28	AGGGCAAGATGGAGTGGAAGAGG	CAA
NC_010443.5	SCAF8	protein_coding	-	+	67	3	CTTCGAACAAGAAGCAAAGAAGG	CAA
NC_010443.5	SCAF8	protein_coding	-	+	70	7	CGAACAAGAAGCAAAGAAGGTGG	CAA
NC_010443.5	SCAF8	protein_coding	-	+	42	9	GGTTGGTCAGGTAGACAAGAAGG	CAG
NC_010443.5	SCAF8	protein_coding	-	+	60	1	TTCATCGACAAGATGCATTTCGG	CGA
NC_010443.5	SCAF8	protein_coding	-	+	61	1	TCATCGACAAGATGCATTTCGGG	CGA
NC_010443.5	SCAF8	protein_coding	-	+	83	1	GCTCTTCAGAAACTCAGTTCCGG	CAG
NC_010443.5	SCAF8	protein_coding	-	-	1028	5	CTGTTCCAAGGACCACTTCTAGG	CCA
NC_010443.5	SCAF8	protein_coding	-	-	1087	15	GCCTCTCCCAGGGTCTTCTGCGG	CCA
NC_010443.5	CNKSR3	protein_coding	+	-	25	2	CGTCCAGTCCACCACTTGCTTGG	CCA
NC_010443.5	CNKSR3	protein_coding	+	+	87	7	GCTGCTACAGATTTCCCATCAGG	CAG
NC_010443.5	CNKSR3	protein_coding	+	+	102	10	CCATCAGGATCTTGAGGAGCTGG	CAG
NC_010443.5	CNKSR3	protein_coding	+	+	103	7	CATCAGGATCTTGAGGAGCTGGG	CAG
NC_010443.5	CNKSR3	protein_coding	+	+	126	2	TGTCACACGAATTGGACACCAGG	CGA
NC_010443.5	CNKSR3	protein_coding	+	+	138	5	TGGACACCAGGAACTTGTATTGG	CAG
NC_010443.5	CNKSR3	protein_coding	+	+	141	10	ACACCAGGAACTTGTATTGGAGG	CAG
NC_010443.5	CNKSR3	protein_coding	+	+	62	18	AATTTACAGAATTACATAAGTGG	CAG
NC_010443.5	CNKSR3	protein_coding	+	-	151	4	CAGCCAAGCTAACAAGGCCTTGG	CCA
NC_010443.5	CNKSR3	protein_coding	+	+	79	4	GATGAGCCAGTGTGCGTGTCTGG	CAG
NC_010443.5	CNKSR3	protein_coding	+	+	82	7	GAGCCAGTGTGCGTGTCTGGAGG	CAG
NC_010443.5	CNKSR3	protein_coding	+	+	35	7	AGATCTCAGAAGATTCATGCTGG	CAG
NC_010443.5	CNKSR3	protein_coding	+	-	110	1	GCCGCCAGCGTAGGTTTTTCAGG	CCA
NC_010443.5	CNKSR3	protein_coding	+	+	115	1	TGGATCAGGAAAGCCGGAGACGG	CAG
NC_010443.5	CNKSR3	protein_coding	+	+	158	1	TGATCAGTTGCCTGGGTATTCGG	CAG
NC_010443.5	CNKSR3	protein_coding	+	-	23	4	CCCATCCAGCTGGCGTCCGCAGG	CCA
NC_010443.5	CNKSR3	protein_coding	+	-	252	8	GGTAAACCAGCTGACCAACAGGG	CCA
NC_010443.5	CNKSR3	protein_coding	+	-	253	4	GGGTAAACCAGCTGACCAACAGG	CCA
NC_010443.5	IPCEF1	protein_coding	+	-	51	3	ATACAGCCACCCTTGGCAGTCGG	CCA
NC_010443.5	IPCEF1	protein_coding	+	-	97	14	ACTTTTTCCATTTGTTGCCCAGG	CCA
NC_010443.5	IPCEF1	protein_coding	+	+	335	10	AGCAATCAAGATCATTTTAGTGG	CAA
NC_010443.5	IPCEF1	protein_coding	+	+	105	1	CCGGCGACCTTCAACCAAAAAGG	CGA
NC_010443.5	IPCEF1	protein_coding	+	-	58	10	CTTCCATTCCCTGTATTTTGTGG	CCA
NC_010443.5	OPRM1	protein_coding	-	-	78	11	TTGACCCAGGAGCTGGGGCTAGG	CCA
NC_010443.5	OPRM1	protein_coding	-	-	99	1	CAAACGGCCACGTTCCCATTAGG	CCA
NC_010443.5	OPRM1	protein_coding	-	-	31	3	GGTTTTCCCAGTACCAGGTTGGG	CCA
NC_010443.5	OPRM1	protein_coding	-	+	207	3	CCTGCGAAGAATCACCAGGATGG	CGA
NC_010443.5	OPRM1	protein_coding	-	-	301	13	AGAAGTGCCAGGACACAGTCTGG	CCA
NC_010443.5	MTRF1L	protein_coding	+	+	86	2	GCCCGCCGACACATGAGCTGCGG	CGA
NC_010443.5	MTRF1L	protein_coding	+	+	87	1	CCCGCCGACACATGAGCTGCGGG	CGA
NC_010443.5	MTRF1L	protein_coding	+	+	102	4	AGTACAGAGAGTGCCAAAGACGG	CAG
NC_010443.5	MTRF1L	protein_coding	+	+	62	2	ACTAAGCGAGCCAGTGGAGCTGG	CGA
NC_010443.5	MTRF1L	protein_coding	+	+	63	2	CTAAGCGAGCCAGTGGAGCTGGG	CGA
NC_010443.5	MTRF1L	protein_coding	+	+	64	1	TTTTCCACAGAATCGGGTCACGG	CAG
NC_010443.5	MTRF1L	protein_coding	+	+	127	4	TATGCAAGGAGAGTATCTACTGG	CAA
NC_010443.5	FBXO5	protein_coding	+	+	437	1	GTCCACAACCTTGCCTGCTACGG	CAA
NC_010443.5	FBXO5	protein_coding	+	+	564	6	AATAGATCGAGAGAAACTGAAGG	CGA
NC_010443.5	FBXO5	protein_coding	+	+	611	5	GACTACAGAATATAATTGGCAGG	CAG
NC_010443.5	MYCT1	protein_coding	-	-	102	3	TGAACTCCACTGTGAGATGGGGG	CCA
NC_010443.5	MYCT1	protein_coding	-	+	131	2	TCTCACAGTGGAGTTCAAGCCGG	CAG
NC_010443.5	MYCT1	protein_coding	-	+	219	4	ACGTCGAAGCAACCTCAGCCTGG	CGA
NC_010443.5	MYCT1	protein_coding	-	+	252	5	TTTCCAGCGCCAAGCATCCATGG	CAG
NC_010443.5	MYCT1	protein_coding	-	-	409	2	TGGACCAGTGGAAATCAGGACGG	CCA
NC_010443.5	SYNE1	protein_coding	+	+	43	1	TATGAAGCGAATCCATGCCGTGG	CGA
NC_010443.5	SYNE1	protein_coding	+	+	62	1	GGCCGACCCTCCATAGTTCTTGG	CGA
NC_010443.5	SYNE1	protein_coding	+	+	144	12	AGATCCAAGGAAACGCCAAGAGG	CAA
NC_010443.5	SYNE1	protein_coding	+	+	95	1	TGCCATTCGACCGGAACTAGTGG	CGA
NC_010443.5	SYNE1	protein_coding	+	+	140	3	GTCTAACCGAGAAAACCTGGAGG	CGA
NC_010443.5	SYNE1	protein_coding	+	+	143	9	TAACCGAGAAAACCTGGAGGAGG	CGA
NC_010443.5	SYNE1	protein_coding	+	+	39	2	GAGTTCAGTACGAAATGAAAAGG	CAG
NC_010443.5	SYNE1	protein_coding	+	+	80	4	TTACAACCATTACATAGAGATGG	CAA
NC_010443.5	SYNE1	protein_coding	+	-	100	3	GTCCCAGGACTGTTTTACCAAGG	CCA
NC_010443.5	SYNE1	protein_coding	+	+	124	6	AACCATTCAGCAGGTTCATGAGG	CAG
NC_010443.5	SYNE1	protein_coding	+	+	130	6	TCAGCAGGTTCATGAGGAAACGG	CAG
NC_010443.5	SYNE1	protein_coding	+	+	66	30	TGCCCAGTGGAGGAACCTCTCGG	CAG
NC_010443.5	SYNE1	protein_coding	+	+	138	2	GGACCGATACGGCAATACTGTGG	CGA
NC_010443.5	SYNE1	protein_coding	+	+	162	5	TAGTCTTCAGGCTTGGCTAGAGG	CAG
NC_010443.5	SYNE1	protein_coding	+	+	27	11	TTTTTCGAAATTTGCCTCATTGG	CGA
NC_010443.5	SYNE1	protein_coding	+	+	131	4	CAGCAGTTGCTATTGCTAAATGG	CAG
NC_010443.5	SYNE1	protein_coding	+	+	28	11	TGAGCAGCGGGTGCCTGTCATGG	CAG
NC_010443.5	SYNE1	protein_coding	+	+	58	4	TCAGCAGCTGTTGATTCCGTTGG	CAG
NC_010443.5	SYNE1	protein_coding	+	+	97	9	GTCTCGAGCAGAGTTGGAGAAGG	CGA
NC_010443.5	SYNE1	protein_coding	+	+	127	9	GATCGCTCAGGAGGGCCTGGAGG	CAG
NC_010443.5	SYNE1	protein_coding	+	+	103	38	GCAGGAACAGCAGGGCCTGCAGG	CAG
NC_010443.5	SYNE1	protein_coding	+	+	118	10	GCTGGGGCGAGAGACCAAGCTGG	CGA
NC_010443.5	SYNE1	protein_coding	+	+	121	11	GGGGCGAGAGACCAAGCTGGTGG	CGA
NC_010443.5	SYNE1	protein_coding	+	+	118	20	CCAAAAGCAAGGAGATGAGCTGG	CAA
NC_010443.5	SYNE1	protein_coding	+	+	121	13	GGAACAAGCTGAGAAGATCCTGG	CAA
NC_010443.5	SYNE1	protein_coding	+	+	58	5	TGTTCAGCAGCAGATTGCGCAGG	CAG
NC_010443.5	SYNE1	protein_coding	+	+	63	2	AGCAGCAGATTGCGCAGGCTAGG	CAG
NC_010443.5	SYNE1	protein_coding	+	+	64	4	GCAGCAGATTGCGCAGGCTAGGG	CAG
NC_010443.5	SYNE1	protein_coding	+	+	74	17	GCGCAGGCTAGGGAGGGAGAAGG	CAG
NC_010443.5	SYNE1	protein_coding	+	+	109	15	TAAGCAGCTGCTTCAGCAGCAGG	CAG
NC_010443.5	SYNE1	protein_coding	+	+	89	6	TTTGCTCAGTTTATTACCACTGG	CAG
NC_010443.5	SYNE1	protein_coding	+	+	138	13	TAACACAAATAAGAAGATACTGG	CAA
NC_010443.5	SYNE1	protein_coding	+	+	139	13	AACACAAATAAGAAGATACTGGG	CAA
NC_010443.5	SYNE1	protein_coding	+	+	184	5	GTGTCTGCAAGGAACAATCCTGG	CAA
NC_010443.5	SYNE1	protein_coding	+	+	185	6	TGTCTGCAAGGAACAATCCTGGG	CAA
NC_010443.5	SYNE1	protein_coding	+	+	124	11	GGCCCTGCAGCAGAGCTATGAGG	CAG
NC_010443.5	SYNE1	protein_coding	+	+	125	11	GCCCTGCAGCAGAGCTATGAGGG	CAG
NC_010443.5	SYNE1	protein_coding	+	+	138	13	TGGAGCAGCTGGATGAGAGATGG	CAG
NC_010443.5	SYNE1	protein_coding	+	+	121	9	GCTCCTGCAGGGCAAAGCGGAGG	CAG
NC_010443.5	SYNE1	protein_coding	+	+	145	6	CTGCTTCCAGCTGTTCGAGGAGG	CAG
NC_010443.5	SYNE1	protein_coding	+	+	168	7	CCAGCCAGGTCGTGGAGAGGCGG	CAG
NC_010443.5	SYNE1	protein_coding	+	+	223	12	GCAGAGCCAGGCCTCTCTGTCGG	CAG
NC_010443.5	SYNE1	protein_coding	+	+	224	10	CAGAGCCAGGCCTCTCTGTCGGG	CAG
NC_010443.5	SYNE1	protein_coding	+	+	395	4	AAAGCCCAATACCATCTCAAAGG	CAA
NC_010443.5	SYNE1	protein_coding	+	+	398	2	GCCCAATACCATCTCAAAGGCGG	CAA
NC_010443.5	SYNE1	protein_coding	+	-	132	3	CATCCCAGGTGACCTCTAAGCGG	CCA
NC_010443.5	SYNE1	protein_coding	+	+	103	3	CACTGCTCAGAGTGCACAAGTGG	CAG
NC_010443.5	SYNE1	protein_coding	+	+	184	7	CAAGACGCAGGCCAGCCTTCAGG	CAG
NC_010443.5	SYNE1	protein_coding	+	+	26	7	CTATGCAGGAATTTCAAGAATGG	CAG
NC_010443.5	SYNE1	protein_coding	+	+	34	22	GAATTTCAAGAATGGTTTTCTGG	CAA
NC_010443.5	SYNE1	protein_coding	+	+	124	14	CATTCAGGAACAAATTACAAAGG	CAG
NC_010443.5	SYNE1	protein_coding	+	+	50	15	AGGGCAGCTTCTCAGTGAAGAGG	CAG
NC_010443.5	SYNE1	protein_coding	+	+	51	12	GGGCAGCTTCTCAGTGAAGAGGG	CAG
NC_010443.5	SYNE1	protein_coding	+	+	161	38	CAGCTGCCAGCTGGCCCTGCAGG	CAG
NC_010443.5	SYNE1	protein_coding	+	+	176	36	CCTGCAGGAGCACGAGGCCCTGG	CAG
NC_010443.5	SYNE1	protein_coding	+	+	205	9	CGCTGCAGAGCATGTGGTCCTGG	CAG
NC_010443.5	SYNE1	protein_coding	+	+	206	19	GCTGCAGAGCATGTGGTCCTGGG	CAG
NC_010443.5	SYNE1	protein_coding	+	-	121	1	GTTTGCCCAGACGTCTTGAAGGG	CCA
NC_010443.5	SYNE1	protein_coding	+	-	122	3	TGTTTGCCCAGACGTCTTGAAGG	CCA
NC_010443.5	SYNE1	protein_coding	+	+	71	5	AAACCAGTTGGAGCAGTGGATGG	CAG
NC_010443.5	SYNE1	protein_coding	+	+	80	16	GGAGCAGTGGATGGAAGAAGTGG	CAG
NC_010443.5	SYNE1	protein_coding	+	+	167	1	CCATTTTCAGTCCCTAGTATCGG	CAG
NC_010443.5	SYNE1	protein_coding	+	+	170	5	TTTTCAGTCCCTAGTATCGGAGG	CAG
NC_010443.5	SYNE1	protein_coding	+	+	212	1	CCTGCAGCGGCTCGTTGCCAAGG	CAG
NC_010443.5	SYNE1	protein_coding	+	-	59	11	GGAGCCAATCTGTGAATTCCTGG	CCA
NC_010443.5	SYNE1	protein_coding	+	+	78	5	CAGTCCAGGAATTCACAGATTGG	CAG
NC_010443.5	SYNE1	protein_coding	+	+	58	2	CCTAAGCCGAGTGGAGTCGCTGG	CGA
NC_010443.5	SYNE1	protein_coding	+	+	89	4	GTGAAACAGAACACAACTGCCGG	CAG
NC_010443.5	SYNE1	protein_coding	+	+	92	4	AAACAGAACACAACTGCCGGTGG	CAG
NC_010443.5	SYNE1	protein_coding	+	-	121	4	CTGCTTCCAGTCGGCACGCAGGG	CCA
NC_010443.5	SYNE1	protein_coding	+	-	122	5	ACTGCTTCCAGTCGGCACGCAGG	CCA
NC_010443.5	SYNE1	protein_coding	+	-	130	3	GTCTTCCCACTGCTTCCAGTCGG	CCA
NC_010443.5	SYNE1	protein_coding	+	+	181	8	ATTCCAAACGCAGACCAGCTTGG	CAA
NC_010443.5	SYNE1	protein_coding	+	+	211	2	GGTGAGCCAAATGGCCCTCTCGG	CAA
NC_010443.5	SYNE1	protein_coding	+	+	244	4	CTCGGGCCAAGTGGCTCAACTGG	CAA
NC_010443.5	SYNE1	protein_coding	+	+	256	7	GGCTCAACTGGAGCAGGCCCTGG	CAA
NC_010443.5	SYNE1	protein_coding	+	+	266	7	GAGCAGGCCCTGGACCAGTTCGG	CAG
NC_010443.5	SYNE1	protein_coding	+	-	268	7	CTGAGCCCAGCTTGTCAGGAGGG	CCA
NC_010443.5	SYNE1	protein_coding	+	-	269	4	GCTGAGCCCAGCTTGTCAGGAGG	CCA
NC_010443.5	SYNE1	protein_coding	+	+	307	21	GGCTCAGCAGTTAGCTCTCCTGG	CAG
NC_010443.5	SYNE1	protein_coding	+	+	311	4	CAGCAGTTAGCTCTCCTGGAAGG	CAG
NC_010443.5	SYNE1	protein_coding	+	+	77	4	AAGATTCCGAAGAGCCTTCAAGG	CGA
NC_010443.5	SYNE1	protein_coding	+	+	76	16	GAAAGCTCAGCAGCTGTGGGAGG	CAG
NC_010443.5	SYNE1	protein_coding	+	+	77	16	AAAGCTCAGCAGCTGTGGGAGGG	CAG
NC_010443.5	SYNE1	protein_coding	+	+	85	2	AGACCTGCAAGACTGGATGACGG	CAA
NC_010443.5	SYNE1	protein_coding	+	+	92	7	CTACAGAACACCTCTCCCGAAGG	CAG
NC_010443.5	SYNE1	protein_coding	+	+	130	18	GCAGCAGCTGCAGAGTGTGAAGG	CAG
NC_010443.5	SYNE1	protein_coding	+	+	71	7	TCGGCAGTTTTCCAGTTGGATGG	CAG
NC_010443.5	SYNE1	protein_coding	+	+	124	3	AAAGGCAGTTCGCAGAACTGCGG	CAG
NC_010443.5	SYNE1	protein_coding	+	+	125	2	AAGGCAGTTCGCAGAACTGCGGG	CAG
NC_010443.5	SYNE1	protein_coding	+	+	103	7	TGTCACCCAGTTAGAATTCCAGG	CAG
NC_010443.5	SYNE1	protein_coding	+	+	64	2	AGAGTATCAGAGAGACCTGAAGG	CAG
NC_010443.5	SYNE1	protein_coding	+	+	125	4	GAGCGATATTCAGTTCTTGAAGG	CGA
NC_010443.5	SYNE1	protein_coding	+	+	25	10	GCTCCAGGTGCACTGCGCAGAGG	CAG
NC_010443.5	SYNE1	protein_coding	+	+	26	11	CTCCAGGTGCACTGCGCAGAGGG	CAG
NC_010443.5	SYNE1	protein_coding	+	+	103	6	CATCCCCCAGACGGAGGACCGGG	CAG
NC_010443.5	SYNE1	protein_coding	+	+	147	9	ACTGGCAGGCTTACCAGCAGAGG	CAG
NC_010443.5	SYNE1	protein_coding	+	+	231	2	AGTTTCAGCACGTAGATGAGTGG	CAG
NC_010443.5	SYNE1	protein_coding	+	+	100	3	GGTGCAGGATGTTACTTTAAAGG	CAG
NC_010443.5	SYNE1	protein_coding	+	-	59	14	GCAGCCACTTCTCCACTTCTTGG	CCA
NC_010443.5	SYNE1	protein_coding	+	+	78	8	AGCTCCAAGAAGTGGAGAAGTGG	CAA
NC_010443.5	SYNE1	protein_coding	+	+	103	433	GCTGCAGATGTCGGGTAGGCTGG	CAG
NC_010443.5	SYNE1	protein_coding	+	+	75	30	CGCTGCAGCAGTGCCAGGCCTGG	CAG
NC_010443.5	SYNE1	protein_coding	+	+	85	4	GTGCCAGGCCTGGCTTTCCGCGG	CAG
NC_010443.5	SYNE1	protein_coding	+	-	29	14	TCTCCTCCCAGCCCTGAGTTAGG	CCA
NC_010443.5	SYNE1	protein_coding	+	+	40	1	GCAGGCGCAGAACCTAACTCAGG	CAG
NC_010443.5	SYNE1	protein_coding	+	+	41	3	CAGGCGCAGAACCTAACTCAGGG	CAG
NC_010443.5	SYNE1	protein_coding	+	+	126	23	AGCTGCAGAATATGAAGAGGAGG	CAG
NC_010443.5	SYNE1	protein_coding	+	+	77	23	GGCATTGCAGGAGAGGAAGCAGG	CAG
NC_010443.5	SYNE1	protein_coding	+	-	165	8	GCTGAAACCAGCGTTGCTCAAGG	CCA
NC_010443.5	SYNE1	protein_coding	+	+	191	4	TGAGCAACGCTGGTTTCAGCTGG	CAA
NC_010443.5	SYNE1	protein_coding	+	+	283	4	GATTTCAGGAGCTAACGGAGTGG	CAG
NC_010443.5	SYNE1	protein_coding	+	+	284	6	ATTTCAGGAGCTAACGGAGTGGG	CAG
NC_010443.5	SYNE1	protein_coding	+	+	362	11	CATGGCGCAGAGCCTGCTCATGG	CAG
NC_010443.5	SYNE1	protein_coding	+	+	482	17	TGAGAGGCAGCTGATCCAGAAGG	CAG
NC_010443.5	SYNE1	protein_coding	+	+	557	2	GAGGCGAAAGTACTTAAACAAGG	CGA
NC_010443.5	SYNE1	protein_coding	+	+	590	2	GAAAACCCAGTTTCTCATGGCGG	CAG
NC_010443.5	SYNE1	protein_coding	+	+	741	1	ACGTACCAGAATGAAGTCACCGG	CAG
NC_010443.5	SYNE1	protein_coding	+	+	800	26	CACAGAGCAAGAGAAGAGCGAGG	CAA
NC_010443.5	SYNE1	protein_coding	+	+	865	3	TTTTGCAGAAGTGCAACCATCGG	CAG
NC_010443.5	SYNE1	protein_coding	+	+	1088	3	GACACTGCAGAGAACCGGACAGG	CAG
NC_010443.5	SYNE1	protein_coding	+	+	1513	3	TGAAGCGACAGGCGGAACACAGG	CGA
NC_010443.5	SYNE1	protein_coding	+	+	1514	2	GAAGCGACAGGCGGAACACAGGG	CGA
NC_010443.5	SYNE1	protein_coding	+	+	1589	25	CCAGCAGCTAGAGAGGCAGCTGG	CAG
NC_010443.5	SYNE1	protein_coding	+	+	1625	7	GGAGCAGTCCAAGGTGAATGAGG	CAG
NC_010443.5	SYNE1	protein_coding	+	+	1796	2	TCGGATCCAGTCCTGGCAAGAGG	CAG
NC_010443.5	SYNE1	protein_coding	+	+	1799	13	GATCCAGTCCTGGCAAGAGGAGG	CAG
NC_010443.5	SYNE1	protein_coding	+	-	1887	2	CCCTCAGCCAGTCCAGCGAGCGG	CCA
NC_010443.5	SYNE1	protein_coding	+	+	1985	20	CATCCAGGAGGAGATCAGAAAGG	CAG
NC_010443.5	SYNE1	protein_coding	+	+	2003	7	AAAGGTCCAGATCCATCAGGAGG	CAG
NC_010443.5	SYNE1	protein_coding	+	+	2006	5	GGTCCAGATCCATCAGGAGGAGG	CAG
NC_010443.5	SYNE1	protein_coding	+	+	69	4	TATTTCAAGCAGCTAGTGACTGG	CAA
NC_010443.5	SYNE1	protein_coding	+	+	110	6	ATGTTACAGCTGACAGGCAATGG	CAG
NC_010443.5	SYNE1	protein_coding	+	+	193	6	GGATCAGTTCCACAGCAATCTGG	CAG
NC_010443.5	SYNE1	protein_coding	+	+	280	12	CACACAGAAAATGGCTTCTCTGG	CAG
NC_010443.5	SYNE1	protein_coding	+	+	307	14	GAAGAGCCAGAGAATGATACAGG	CAG
NC_010443.5	SYNE1	protein_coding	+	+	181	17	CCGGGACCAGGAGAAGATCCTGG	CAG
NC_010443.5	SYNE1	protein_coding	+	+	49	3	TCAGCTGCAAGAGAAATTACCGG	CAA
NC_010443.5	SYNE1	protein_coding	+	+	50	1	CAGCTGCAAGAGAAATTACCGGG	CAA
NC_010443.5	SYNE1	protein_coding	+	+	149	4	GAACAGCAACAGTCAGCCTTAGG	CAG
NC_010443.5	SYNE1	protein_coding	+	+	150	6	AACAGCAACAGTCAGCCTTAGGG	CAA
NC_010443.5	SYNE1	protein_coding	+	+	199	11	GCTCCAGGATGGGGCCCCGCCGG	CAG
NC_010443.5	SYNE1	protein_coding	+	+	49	26	CAGACAGAACATGGAGAAAATGG	CAG
NC_010443.5	SYNE1	protein_coding	+	+	77	8	GAACAGAAGAATAAGTACCTTGG	CAG
NC_010443.5	SYNE1	protein_coding	+	+	127	6	CTCCCTTCAGCTTGCTGAAGTGG	CAG
NC_010443.5	SYNE1	protein_coding	+	+	91	7	CTCAGAACAGAATGGCCAACTGG	CAG
NC_010443.5	SYNE1	protein_coding	+	+	92	7	TCAGAACAGAATGGCCAACTGGG	CAG
NC_010443.5	SYNE1	protein_coding	+	+	103	4	TGGCCAACTGGGTAAACCACTGG	CAA
NC_010443.5	SYNE1	protein_coding	+	+	154	8	TCACCAGCAGACCGTGAGACAGG	CAG
NC_010443.5	SYNE1	protein_coding	+	+	118	10	GTCTCAGCAAGTGGTGGACCTGG	CAG
NC_010443.5	SYNE1	protein_coding	+	+	119	13	TCTCAGCAAGTGGTGGACCTGGG	CAG
NC_010443.5	SYNE1	protein_coding	+	+	136	15	TGCCCTGCGACTGCAGGAGGAGG	CGA
NC_010443.5	SYNE1	protein_coding	+	+	144	11	GACTGCAGGAGGAGGCCAGCCGG	CAG
NC_010443.5	SYNE1	protein_coding	+	+	65	7	CACCTCCAGGAGCTCATAGAAGG	CAG
NC_010443.5	SYNE1	protein_coding	+	+	57	4	GGTTGCAGACAGAAGCCGCCAGG	CAG
NC_010443.5	SYNE1	protein_coding	+	+	58	8	GGAGCGCCAGCAGAAGTACCAGG	CAG
NC_010443.5	SYNE1	protein_coding	+	+	55	6	GGAAATCCGAGAGCTGCAGGCGG	CGA
NC_010443.5	SYNE1	protein_coding	+	+	67	7	GCTGCAGGCGGCCCTCGCAGAGG	CAG
NC_010443.5	SYNE1	protein_coding	+	+	43	34	GGAAGAACAGAGACAGGAGCAGG	CAG
NC_010443.5	SYNE1	protein_coding	+	-	67	5	GAGCCAGTGGTCCAGCTCGTCGG	CCA
NC_010443.5	SYNE1	protein_coding	+	-	53	9	CCAGCCATTCCTGAACCCCAGGG	CCA
NC_010443.5	SYNE1	protein_coding	+	-	54	11	GCCAGCCATTCCTGAACCCCAGG	CCA
NC_010443.5	SYNE1	protein_coding	+	+	67	19	CACTCAGAGCCCTGGGGTTCAGG	CAG
NC_010443.5	SYNE1	protein_coding	+	+	96	3	TGGCTCAAGCCCGGACTGCGTGG	CAA
NC_010443.5	ESR1	protein_coding	-	+	70	9	CCAGATCCAAGCCAACGAGCTGG	CAA
NC_010443.5	ESR1	protein_coding	-	+	106	4	CCCGCAGCTCAAGATCCCCCTGG	CAG
NC_010443.5	ESR1	protein_coding	-	+	242	5	GGCCAGTCGGGCCTCGCCTACGG	CAG
NC_010443.5	ESR1	protein_coding	-	+	397	6	CCAACAGGTGCCCTATTACCTGG	CAG
NC_010443.5	ESR1	protein_coding	-	-	132	1	CGCAAGACCAAACTCCATAATGG	CCA
NC_010443.5	ESR1	protein_coding	-	+	66	11	GCGCCAGAGAGATGATGGAGAGG	CAG
NC_010443.5	ESR1	protein_coding	-	+	67	7	CGCCAGAGAGATGATGGAGAGGG	CAG
NC_010443.5	ESR1	protein_coding	-	+	42	4	CCATGATCAAGTGCATCTTCTGG	CAA
NC_010443.5	ESR1	protein_coding	-	+	24	2	AACCAGGGCAAGTGTGTCGAGGG	CAG
NC_010443.5	ESR1	protein_coding	-	+	161	17	CCAGAGCCAGCTGGCCACCTCGG	CAG
NC_010443.5	ESR1	protein_coding	-	+	162	15	CAGAGCCAGCTGGCCACCTCGGG	CAG
NC_010443.5	ESR1	protein_coding	-	+	204	10	TTGCAAATGTATTACATCACAGG	CAA
NC_010443.5	CCDC170	protein_coding	-	+	60	1	GGGAGCAATTAAACCACTATCGG	CAA
NC_010443.5	CCDC170	protein_coding	-	+	124	22	CAGAGTTCAGGAGCTAGAAGAGG	CAG
NC_010443.5	CCDC170	protein_coding	-	+	77	14	CTCCAAGAAAGGCTGCTTGCTGG	CAA
NC_010443.5	CCDC170	protein_coding	-	+	207	9	AGAGCCAGTATTCCTCTTTTAGG	CAG
NC_010443.5	CCDC170	protein_coding	-	+	208	7	GAGCCAGTATTCCTCTTTTAGGG	CAG
NC_010443.5	CCDC170	protein_coding	-	+	62	4	GAACAGTTGGGAAACGAGTCTGG	CAG
NC_010443.5	CCDC170	protein_coding	-	+	142	11	TCAGGGTCAGCTGACCCACCTGG	CAG
NC_010443.5	CCDC170	protein_coding	-	+	145	8	GGGTCAGCTGACCCACCTGGAGG	CAG
NC_010443.5	CCDC170	protein_coding	-	+	146	13	GGTCAGCTGACCCACCTGGAGGG	CAG
NC_010443.5	CCDC170	protein_coding	-	+	121	1	TACGGAGCAACTGGTCCGCCTGG	CAA
NC_010443.5	CCDC170	protein_coding	-	+	25	42	AAAGACTCAGAAAGAAAGACTGG	CAG
NC_010443.5	CCDC170	protein_coding	-	+	76	2	CCGGCAGAAAATAGCCCAGCTGG	CAG
NC_010443.5	CCDC170	protein_coding	-	+	87	32	TAGCCCAGCTGGAGGAGGAGAGG	CAG
NC_010443.5	CCDC170	protein_coding	-	+	112	2	GATGCGATCGGCCCTGACTGTGG	CGA
NC_010443.5	CCDC170	protein_coding	-	+	165	14	AGTTGCAGAAACAGGTGGAGAGG	CAG
NC_010443.5	CCDC170	protein_coding	-	+	179	8	AGGCAAGATAGGCACCTGCAAGG	CAA
NC_010443.5	ARMT1	protein_coding	-	+	53	7	AATACCACAGATCTTAACCAAGG	CAG
NC_010443.5	ARMT1	protein_coding	-	+	199	1	TACTCGAGTGATTATTGTTCTGG	CGA
NC_010443.5	ARMT1	protein_coding	-	-	379	27	TTCCCAGTCAACCCCACACCTGG	CCA
NC_010443.5	ARMT1	protein_coding	-	-	431	5	GAGTCCAAAACATATGATCCAGG	CCA
NC_010443.5	ARMT1	protein_coding	-	+	683	2	GTTCAGGTTGGTCTGCCGCCTGG	CAG
NC_010443.5	RMND1	protein_coding	+	+	80	3	TCTCAAGATCTGGCCGCCCATGG	CAA
NC_010443.5	RMND1	protein_coding	+	+	55	3	TGAAATTCAGCCCTACGAAGTGG	CAG
NC_010443.5	RMND1	protein_coding	+	+	24	7	GGACAGTCAAAACTTCACAGAGG	CAG
NC_010443.5	ZBTB2	protein_coding	+	+	167	30	GCTGATCCAGGAGGCCAGCCTGG	CAG
NC_010443.5	ZBTB2	protein_coding	+	+	212	2	TCCCGACCAAGTTTTCCCGCTGG	CAA
NC_010443.5	ZBTB2	protein_coding	+	+	347	15	GAGCCAGGAACAGGTGCCTGAGG	CAG
NC_010443.5	ZBTB2	protein_coding	+	+	895	12	TGGAGCAGGCGGACCAGGAGCGG	CAG
NC_010443.5	ZBTB2	protein_coding	+	+	896	22	GGAGCAGGCGGACCAGGAGCGGG	CAG
NC_010443.5	ZBTB2	protein_coding	+	-	945	24	GCTCCCTCCAGTGGCTCTTCTGG	CCA
NC_010443.5	ZBTB2	protein_coding	+	+	964	9	TTATCCAGAAGAGCCACTGGAGG	CAG
NC_010443.5	ZBTB2	protein_coding	+	+	965	10	TATCCAGAAGAGCCACTGGAGGG	CAG
NC_010443.5	ZBTB2	protein_coding	+	+	1151	8	GAGCCAGATGGACAACCTGTTGG	CAG
NC_010443.5	ZBTB2	protein_coding	+	+	1247	2	TTCGTGCCAAAACCAGAACTCGG	CAA
NC_010443.5	AKAP12	protein_coding	-	+	35	2	AATGGTCAGCTGTCCGTCAACGG	CAG
NC_010443.5	AKAP12	protein_coding	-	+	83	6	CTCCAGGAGGAAGCGCTCAATGG	CAG
NC_010443.5	AKAP12	protein_coding	-	+	90	1	GGTGGTTCAAGACAACGCCAAGG	CAA
NC_010443.5	AKAP12	protein_coding	-	+	94	2	GTTCAAGACAACGCCAAGGATGG	CAA
NC_010443.5	AKAP12	protein_coding	-	+	114	19	TGGGCAGGAGGAAATGCCTGAGG	CAG
NC_010443.5	AKAP12	protein_coding	-	+	180	11	GACACAGGCCGCGGAGCCCCAGG	CAG
NC_010443.5	AKAP12	protein_coding	-	+	192	8	GGAGCCCCAGGCCAACGACGTGG	CAG
NC_010443.5	AKAP12	protein_coding	-	+	193	3	GAGCCCCAGGCCAACGACGTGGG	CAG
NC_010443.5	AKAP12	protein_coding	-	+	475	4	TCTGGCCAAGCCGCCGAGGAAGG	CAA
NC_010443.5	AKAP12	protein_coding	-	-	582	7	GCGCCAGCCGGCCCAGCCTTGGG	CCA
NC_010443.5	AKAP12	protein_coding	-	-	583	5	TGCGCCAGCCGGCCCAGCCTTGG	CCA
NC_010443.5	AKAP12	protein_coding	-	+	602	4	TCACCCAAGGCTGGGCCGGCTGG	CAA
NC_010443.5	AKAP12	protein_coding	-	+	1155	3	GTCCTCGCAGGAGAGAATTAAGG	CAG
NC_010443.5	AKAP12	protein_coding	-	+	1237	155	AAGAAACAGAAAGGGAAAAGAGG	CAG
NC_010443.5	AKAP12	protein_coding	-	+	1240	120	AAACAGAAAGGGAAAAGAGGAGG	CAG
NC_010443.5	AKAP12	protein_coding	-	+	1404	8	CCCCCAGGACGCGGAGACAGAGG	CAG
NC_010443.5	AKAP12	protein_coding	-	+	1600	18	GAAATGCAGGAAGAGGCGAAAGG	CAG
NC_010443.5	AKAP12	protein_coding	-	+	1777	12	AGCCAAAAGCCTGAGGAAGCTGG	CAA
NC_010443.5	AKAP12	protein_coding	-	+	1836	2	TGGTTCCCAAGAGCACGATCAGG	CAA
NC_010443.5	AKAP12	protein_coding	-	+	2112	1	ACAAGAACAAGCCGCGACCGAGG	CAA
NC_010443.5	AKAP12	protein_coding	-	+	2232	11	GCAGCAAGCCCAGAAGAGCGAGG	CAA
NC_010443.5	AKAP12	protein_coding	-	+	2235	9	GCAAGCCCAGAAGAGCGAGGAGG	CAG
NC_010443.5	AKAP12	protein_coding	-	+	2236	4	CAAGCCCAGAAGAGCGAGGAGGG	CAG
NC_010443.5	AKAP12	protein_coding	-	+	2259	13	GCCTGAGCAAAAGGTGGCTGTGG	CAA
NC_010443.5	AKAP12	protein_coding	-	+	2704	3	CCGGTTCAGGAGGTAGAGGGCGG	CAG
NC_010443.5	AKAP12	protein_coding	-	+	2754	2	GCGGACCCAAGAGGTGCTGCGGG	CAA
NC_010443.5	AKAP12	protein_coding	-	+	2757	6	GACCCAAGAGGTGCTGCGGGCGG	CAA
NC_010443.5	AKAP12	protein_coding	-	+	2836	3	ACCATCCAGACCACCCAGGAAGG	CAG
NC_010443.5	AKAP12	protein_coding	-	+	2853	11	GGAAGGACAAGCAAGAATCCTGG	CAA
NC_010443.5	AKAP12	protein_coding	-	+	3070	13	TGTCAAGCTGAAACTGCAGCTGG	CAA
NC_010443.5	AKAP12	protein_coding	-	+	3207	8	AATCCAGCAGGACAAAATCATGG	CAG
NC_010443.5	AKAP12	protein_coding	-	+	3267	9	ATCCCAGGTCACAGAAGGCGAGG	CAG
NC_010443.5	AKAP12	protein_coding	-	+	3330	30	TTTTCAGTGCCAGGAAGAAAAGG	CAG
NC_010443.5	AKAP12	protein_coding	-	+	3331	13	TTTCAGTGCCAGGAAGAAAAGGG	CAG
NC_010443.5	AKAP12	protein_coding	-	+	3444	4	GGGCAGCCAATGTGCCGATGAGG	CAA
NC_010443.5	AKAP12	protein_coding	-	+	3447	3	CAGCCAATGTGCCGATGAGGAGG	CAA
NC_010443.5	AKAP12	protein_coding	-	+	3585	11	ATTTCAAAGGGATGATACTATGG	CAA
NC_010443.5	AKAP12	protein_coding	-	+	3657	10	GGTAGTTCAAGTGGAAAGGGAGG	CAA
NC_010443.5	AKAP12	protein_coding	-	+	4035	365	TGCTCAGCGGGGTGAAGATGTGG	CAG
NC_010443.5	AKAP12	protein_coding	-	+	4074	5	GTCTCAGGCAGAATCAGTGCCGG	CAG
NC_010443.5	AKAP12	protein_coding	-	+	4185	5	CGAAGAGCAGGTTGATCTTTGGG	CAG
NC_010443.5	AKAP12	protein_coding	-	+	4189	8	GAGCAGGTTGATCTTTGGGAAGG	CAG
NC_010443.5	AKAP12	protein_coding	-	+	4301	4	TAATTCAGACAGTTGTGGACCGG	CAG
NC_010443.5	AKAP12	protein_coding	-	+	4693	16	GAATCCCAAGAAGGTGAAAAAGG	CAA
NC_010443.5	AKAP12	protein_coding	-	+	4813	17	AGACTGCAAGAGAAGGGAGATGG	CAA
NC_010443.5	AKAP12	protein_coding	-	+	4833	7	TGGCCAGGAAGTAGAATTTCAGG	CAG
NC_010443.5	AKAP12	protein_coding	-	+	4908	44	GGAGACACAGAACAAAGAGAAGG	CAG
NC_010443.5	MTHFD1L	protein_coding	-	+	154	62	GCTGGGGCAGCAGAGGCTGCGGG	CAG
NC_010443.5	MTHFD1L	protein_coding	-	+	177	5	ACTCCCAGGCCGGGAGCAGCCGG	CAG
NC_010443.5	MTHFD1L	protein_coding	-	+	178	22	CTCCCAGGCCGGGAGCAGCCGGG	CAG
NC_010443.5	MTHFD1L	protein_coding	-	+	54	2	GCGAGCAGCAGTACCGCAGGTGG	CAG
NC_010443.5	MTHFD1L	protein_coding	-	+	41	7	AGCACAGACTCCAAAAGCCGTGG	CAG
NC_010443.5	MTHFD1L	protein_coding	-	-	77	6	TCTGCCACGTGATGGTGGCCGGG	CCA
NC_010443.5	MTHFD1L	protein_coding	-	-	78	4	CTCTGCCACGTGATGGTGGCCGG	CCA
NC_010443.5	MTHFD1L	protein_coding	-	+	75	3	CAAGTGTCGAGCTTCTGGCTTGG	CGA
NC_010443.5	MTHFD1L	protein_coding	-	+	68	10	ATCCAGATTGCTCAGCTTTTTGG	CAG
NC_010443.5	MTHFD1L	protein_coding	-	-	65	4	TGACCAGTGATAGCAGGGGACGG	CCA
NC_010443.5	MTHFD1L	protein_coding	-	-	69	1	CAACTGACCAGTGATAGCAGGGG	CCA
NC_010443.5	MTHFD1L	protein_coding	-	-	104	12	CACAGCCCAAGCCAGGTCCACGG	CCA
NC_010443.5	MTHFD1L	protein_coding	-	+	71	11	TCTCACCAACCTGACAAGAAAGG	CAA
NC_010443.5	PLEKHG1	protein_coding	-	+	149	15	TTTCCCCAGGATAAGGAGGCAGG	CAG
NC_010443.5	PLEKHG1	protein_coding	-	+	150	14	TTCCCCAGGATAAGGAGGCAGGG	CAG
NC_010443.5	PLEKHG1	protein_coding	-	+	221	6	CTGCAGAGGGATGGCGCAGCCGG	CAG
NC_010443.5	PLEKHG1	protein_coding	-	+	241	6	CGGGCAGCAGAACACGGACGAGG	CAG
NC_010443.5	PLEKHG1	protein_coding	-	+	242	5	GGGCAGCAGAACACGGACGAGGG	CAG
NC_010443.5	PLEKHG1	protein_coding	-	+	245	3	CAGCAGAACACGGACGAGGGCGG	CAG
NC_010443.5	PLEKHG1	protein_coding	-	+	43	9	GGACCAAACGAAACTTCCTCTGG	CAA
NC_010443.5	PLEKHG1	protein_coding	-	+	44	5	GACCAAACGAAACTTCCTCTGGG	CAA
NC_010443.5	PLEKHG1	protein_coding	-	+	30	3	CACAGCAGGACAAACGCCTGTGG	CAG
NC_010443.5	PLEKHG1	protein_coding	-	+	31	4	ACAGCAGGACAAACGCCTGTGGG	CAG
NC_010443.5	PLEKHG1	protein_coding	-	+	41	2	TCTCCGCAGCTGACTCCGGCAGG	CAG
NC_010443.5	PLEKHG1	protein_coding	-	+	74	3	GCGCAGAGGATCCGTCCGCCCGG	CAG
NC_010443.5	PLEKHG1	protein_coding	-	+	193	2	ATGTCCGCAGGAGAACGAGGAGG	CAG
NC_010443.5	PLEKHG1	protein_coding	-	-	274	2	GTGCCAACTGCAAGGTCGACTGG	CCA
NC_010443.5	PLEKHG1	protein_coding	-	+	319	3	CATGGGACAGCTCGAGTCCGAGG	CAG
NC_010443.5	PLEKHG1	protein_coding	-	+	368	11	GTGCGAAGGGCCAGCAGTGCTGG	CGA
NC_010443.5	PLEKHG1	protein_coding	-	+	438	3	GCTCTCAATACAGCTCCCGAAGG	CAA
NC_010443.5	PLEKHG1	protein_coding	-	+	439	10	CTCTCAATACAGCTCCCGAAGGG	CAA
NC_010443.5	PLEKHG1	protein_coding	-	+	451	7	CTCCCGAAGGGAACTGCAGAAGG	CGA
NC_010443.5	PLEKHG1	protein_coding	-	+	1171	8	TGACGTGCAGGAGGGGCCGCTGG	CAG
NC_010443.5	PLEKHG1	protein_coding	-	+	1175	25	GTGCAGGAGGGGCCGCTGGCAGG	CAG
NC_010443.5	PLEKHG1	protein_coding	-	+	1572	16	AGCCGCAGAAGCAGGTGCCCAGG	CAG
NC_010443.5	PLEKHG1	protein_coding	-	+	1573	16	GCCGCAGAAGCAGGTGCCCAGGG	CAG
NC_010443.5	PLEKHG1	protein_coding	-	+	1579	32	GAAGCAGGTGCCCAGGGACCTGG	CAG
NC_010443.5	PLEKHG1	protein_coding	-	+	84	11	TAAGACTCAGAAGGATGGCTGGG	CAG
NC_010443.5	PLEKHG1	protein_coding	-	+	348	14	CTCCCTGCAGAGACACAGCGTGG	CAG
NC_010443.5	PLEKHG1	protein_coding	-	+	351	13	CCTGCAGAGACACAGCGTGGTGG	CAG
NC_010443.5	PLEKHG1	protein_coding	-	+	541	4	AAGCAGCCCCTGTCTCTACAAGG	CAG
NC_010443.5	PLEKHG1	protein_coding	-	+	554	8	CTCTACAAGGAAGTGCAAGGTGG	CAA
NC_010443.5	PLEKHG1	protein_coding	-	+	555	5	TCTACAAGGAAGTGCAAGGTGGG	CAA
NC_010443.5	PLEKHG1	protein_coding	-	+	579	11	GAGTCACCAGGATTTGCTGCCGG	CAG
NC_010443.5	PLEKHG1	protein_coding	-	+	580	5	AGTCACCAGGATTTGCTGCCGGG	CAG
NC_010443.5	IYD	protein_coding	-	+	118	20	GGAGCCTCGAGCCAGGGCTGAGG	CGA
NC_010443.5	IYD	protein_coding	-	+	33	22	ATGGCAAGAGTCAGAGGAAGAGG	CAA
NC_010443.5	PPP1R14C	protein_coding	-	+	86	19	TTCTTCCAGAGCCCCCGGGGCGG	CAG
NC_010443.5	PPP1R14C	protein_coding	-	+	195	211	AGGTTCAGCAGCAGCAGCAGCGG	CAG
NC_010443.5	PPP1R14C	protein_coding	-	+	209	12	CAGCAGCGGCGCCACCAGCAAGG	CAG
NC_010443.5	PPP1R14C	protein_coding	-	+	42	1	TGTCTCGAATAAGAGGCATGAGG	CGA
NC_010443.5	LOC102166801	protein_coding	+	-	125	10	ACAACCAAAGAAGCAGCTCCAGG	CCA
NC_010443.5	LOC102166801	protein_coding	+	-	42	2	ACACCATGGGTGCCCTAGTCCGG	CCA
NC_010443.5	LOC102166801	protein_coding	+	+	88	21	GAGGTCCAAGGACAGATCCATGG	CAA
NC_010443.5	LOC102166801	protein_coding	+	-	54	3	GCTAAGCCACCAGAATCCACCGG	CCA
NC_010443.5	LOC102166801	protein_coding	+	+	254	1	TCGGGCAAGTCTTGGAGATCTGG	CAA
NC_010443.5	LOC102166801	protein_coding	+	-	45	22	GATCCAGGAGCTGGGGGTAAGGG	CCA
NC_010443.5	LOC102166801	protein_coding	+	-	46	25	GGATCCAGGAGCTGGGGGTAAGG	CCA
NC_010443.5	LOC100521647	protein_coding	+	+	143	5	AGACGATTAAGGGGTGGAAACGG	CGA
NC_010443.5	LOC100521647	protein_coding	+	+	295	29	CGGGCCCCAGGCCTCCCGGGCGG	CAG
NC_010443.5	LOC100521647	protein_coding	+	+	298	25	GCCCCAGGCCTCCCGGGCGGAGG	CAG
NC_010443.5	LOC100521647	protein_coding	+	+	35	15	CTTGGACAAAAGACTTTGGAAGG	CAA
NC_010443.5	LOC100521647	protein_coding	+	+	225	3	AGTGGGCCGAGATCTCAGGACGG	CGA
NC_010443.5	LOC100521998	protein_coding	-	+	138	7	CAGCAACCAGGTCACAGCTTCGG	CAG
NC_010443.5	LOC100521998	protein_coding	-	+	139	5	AGCAACCAGGTCACAGCTTCGGG	CAG
NC_010443.5	LOC100521998	protein_coding	-	+	225	8	AGTGGGCCGAGAGCTCAGGATGG	CGA
NC_010443.5	LOC106508817	protein_coding	-	+	146	14	GGTCACAGCTTCGGGCCCCCTGG	CAG
NC_010443.5	LOC106508817	protein_coding	-	+	147	14	GTCACAGCTTCGGGCCCCCTGGG	CAG
NC_010443.5	LOC106508817	protein_coding	-	+	179	21	AGGAGCAGTGGCAGAAAACCAGG	CAG
NC_010443.5	ULBP1	protein_coding	-	+	25	5	GGCGCAGACCGCTGGCTCCACGG	CAG
NC_010443.5	ULBP1	protein_coding	-	-	42	14	ACACCAGGGGTGTCCAGGGCTGG	CCA
NC_010443.5	ULBP1	protein_coding	-	-	46	7	CCACACACCAGGGGTGTCCAGGG	CCA
NC_010443.5	ULBP1	protein_coding	-	+	93	6	TCAAGCCCAGGTGGACGCAGAGG	CAG
NC_010443.5	ULBP1	protein_coding	-	+	147	7	AATCCAATCCGTGAGTTCCCTGG	CAA
NC_010443.5	ULBP1	protein_coding	-	+	148	1	ATCCAATCCGTGAGTTCCCTGGG	CAA
NC_010443.5	ULBP1	protein_coding	-	+	49	3	ACGTGCCAGTCTCAAGATGATGG	CAG
NC_010443.5	ULBP1	protein_coding	-	-	234	7	CTCCCAGTGCACCAAGAAATGGG	CCA
NC_010443.5	ULBP1	protein_coding	-	-	235	5	TCTCCCAGTGCACCAAGAAATGG	CCA
NC_010443.5	ULBP1	protein_coding	-	-	45	5	GAACCAGGCGCTGGGCTTGATGG	CCA
NC_010443.5	LRP11	protein_coding	+	+	166	2	GCATGCGCAGCTCTCGGGAGTGG	CAG
NC_010443.5	LRP11	protein_coding	+	+	217	1	GCTGCAGCAAGAACGACCGCAGG	CAG
NC_010443.5	LRP11	protein_coding	+	+	220	5	GCAGCAAGAACGACCGCAGGAGG	CAA
NC_010443.5	LRP11	protein_coding	+	+	226	8	AGAACGACCGCAGGAGGAGCTGG	CGA
NC_010443.5	LRP11	protein_coding	+	+	232	19	ACCGCAGGAGGAGCTGGAGCTGG	CAG
NC_010443.5	LRP11	protein_coding	+	+	271	17	CGGCCCCCAGGAAGGCTGCCCGG	CAG
NC_010443.5	LRP11	protein_coding	+	+	272	18	GGCCCCCAGGAAGGCTGCCCGGG	CAG
NC_010443.5	LRP11	protein_coding	+	+	599	30	GAGCAGGAAGGCCTGGAAGCTGG	CAG
NC_010443.5	LRP11	protein_coding	+	-	102	2	TGTCCACTCGTACTGGACGATGG	CCA
NC_010443.5	LRP11	protein_coding	+	+	73	6	CACCTTTCAGCTGACGGTCATGG	CAG
NC_010443.5	PCMT1	protein_coding	-	-	167	1	CGGATTTCCAGGCCATCGCTAGG	CCA
NC_010443.5	PCMT1	protein_coding	-	+	26	1	ATAGACCAGTTAAAGCCTGGTGG	CAG
NC_010443.5	NUP43	protein_coding	+	-	62	4	CACCAAGCCATCCCCGCCTCCGG	CCA
NC_010443.5	NUP43	protein_coding	+	+	104	3	GGTGCCCAGCCGCCCGCGTTAGG	CAG
NC_010443.5	NUP43	protein_coding	+	+	37	2	CCGCTGGCGACCGCTATCTTCGG	CGA
NC_010443.5	NUP43	protein_coding	+	+	38	1	CGCTGGCGACCGCTATCTTCGGG	CGA
NC_010443.5	NUP43	protein_coding	+	-	58	2	GTCCCAAGAGCCCGTGGCGAAGG	CCA
NC_010443.5	NUP43	protein_coding	+	+	93	8	AATTGGACAGTTAAAAATATGGG	CAG
NC_010443.5	NUP43	protein_coding	+	+	69	114	CAGCAGCATGTGGTAGCTACTGG	CAG
NC_010443.5	LATS1	protein_coding	+	+	97	1	GAGTTACCAAGATCCTCGACGGG	CAA
NC_010443.5	LATS1	protein_coding	+	+	106	1	AGATCCTCGACGGGAACAGATGG	CGA
NC_010443.5	LATS1	protein_coding	+	-	22	6	AGCCTTTCCAGCTTTGTTTGCGG	CCA
NC_010443.5	LATS1	protein_coding	+	+	196	2	TCTCAAGCTCATCCTAGCAACGG	CAA
NC_010443.5	LATS1	protein_coding	+	+	283	4	GGCCAGACTCCCCCTCCAAGAGG	CAG
NC_010443.5	LATS1	protein_coding	+	-	290	15	GGTTCCCATGATGGGGGAGGCGG	CCA
NC_010443.5	LATS1	protein_coding	+	+	340	3	TCTCAGACAAAGCGCTATTCTGG	CAG
NC_010443.5	LATS1	protein_coding	+	-	780	2	AGGCCAAGCCGTTTGCAGTCCGG	CCA
NC_010443.5	LATS1	protein_coding	+	+	844	5	ACCCAGTCATCCCCGAACAGTGG	CAG
NC_010443.5	LATS1	protein_coding	+	-	1040	1	GGTATCCAAGAAGGGTGCGTGGG	CCA
NC_010443.5	LATS1	protein_coding	+	-	1041	3	TGGTATCCAAGAAGGGTGCGTGG	CCA
NC_010443.5	LATS1	protein_coding	+	+	1269	2	GGATCAGCCGACCTTGTCCAAGG	CAG
NC_010443.5	LATS1	protein_coding	+	+	1413	8	TATTCAAAGTTATTCTCCTCAGG	CAA
NC_010443.5	LATS1	protein_coding	+	-	262	2	TACCCATTCGTTGTCAGCTTCGG	CCA
NC_010443.5	LATS1	protein_coding	+	+	27	1	CCATCCACGACAAGATAGCATGG	CGA
NC_010443.5	LATS1	protein_coding	+	+	26	8	ATACACAGTTATGTGATTGGTGG	CAG
NC_010443.5	LATS1	protein_coding	+	+	78	6	GGTGGGACAACCTCCTTTCTTGG	CAA
NC_010443.5	GINM1	protein_coding	-	-	52	4	TAACCAGCAAGCGGCCGGCAGGG	CCA
NC_010443.5	GINM1	protein_coding	-	+	52	27	CCTCCAGCTGCTCCTCCTCGCGG	CAG
NC_010443.5	GINM1	protein_coding	-	-	53	4	TTAACCAGCAAGCGGCCGGCAGG	CCA
NC_010443.5	PPIL4	protein_coding	+	+	35	3	ATACAGACCGGTGATCCTACAGG	CAG
NC_010443.5	PPIL4	protein_coding	+	+	35	3	TGATCAAGCAAGCTTTTTCGAGG	CAA
NC_010443.5	PPIL4	protein_coding	+	+	121	1	TCGTAGCCGATCTCGAGAAAGGG	CGA
NC_010443.5	PPIL4	protein_coding	+	+	125	2	AGCCGATCTCGAGAAAGGGATGG	CGA
NC_010443.5	ZC3H12D	protein_coding	+	+	47	9	TTCTTCCAGAAGCTGGGCTACGG	CAG
NC_010443.5	ZC3H12D	protein_coding	+	+	131	11	CTGCAGGAGCTGATCCAGACTGG	CAG
NC_010443.5	ZC3H12D	protein_coding	+	+	232	18	CTCCGCCCAGCGCGGGCTGGCGG	CAG
NC_010443.5	ZC3H12D	protein_coding	+	+	235	12	CGCCCAGCGCGGGCTGGCGGTGG	CAG
NC_010443.5	ZC3H12D	protein_coding	+	-	36	4	TGAACCAGTCTACAGCCAGCTGG	CCA
NC_010443.5	ZC3H12D	protein_coding	+	+	55	2	GAATCCAGCTGGCTGTAGACTGG	CAG
NC_010443.5	ZC3H12D	protein_coding	+	-	175	2	CGATGAACCACTTCCACTCGGGG	CCA
NC_010443.5	ZC3H12D	protein_coding	+	-	73	15	TGCTGCCAGGACGGCTCTGGGGG	CCA
NC_010443.5	ZC3H12D	protein_coding	+	+	110	2	GCGCGCAAACGCGGGTCTGGCGG	CAA
NC_010443.5	ZC3H12D	protein_coding	+	+	141	6	CGGCGAGCAGGGCGTCTCCTGGG	CAG
NC_010443.5	ZC3H12D	protein_coding	+	+	145	12	GAGCAGGGCGTCTCCTGGGGCGG	CAG
NC_010443.5	ZC3H12D	protein_coding	+	-	296	2	ACCCTCCAGTCGGGACAGCTCGG	CCA
NC_010443.5	ZC3H12D	protein_coding	+	+	355	12	TCGTCCCAGCCAGCCCCTCCCGG	CAG
NC_010443.5	ZC3H12D	protein_coding	+	-	451	4	CTGCCCAGGACGAGCGGTCCAGG	CCA
NC_010443.5	ZC3H12D	protein_coding	+	-	465	18	GTCCCAGCCCGACTCTGCCCAGG	CCA
NC_010443.5	ZC3H12D	protein_coding	+	+	543	17	GGCCCAGGTCCGGGCGGGCGAGG	CAG
NC_010443.5	ZC3H12D	protein_coding	+	+	615	8	CCACCAGGTGGACAGCGTCATGG	CAG
NC_010443.5	ZC3H12D	protein_coding	+	+	681	1	CATCCAGAGATTCCAACGGTCGG	CAG
NC_010443.5	ZC3H12D	protein_coding	+	+	682	3	ATCCAGAGATTCCAACGGTCGGG	CAG
NC_010443.5	TAB2	protein_coding	-	+	34	10	AAGCCACCAAATTGATTTTCAGG	CAA
NC_010443.5	TAB2	protein_coding	-	+	50	7	TCACAGAATGTTTACCACCATGG	CAG
NC_010443.5	TAB2	protein_coding	-	+	134	10	CCTCAAGGCTTTAATGTTTTTGG	CAA
NC_010443.5	TAB2	protein_coding	-	+	413	2	CGACAGACACAACAGCATTCTGG	CAG
NC_010443.5	TAB2	protein_coding	-	+	417	5	AGACACAACAGCATTCTGGCTGG	CAA
NC_010443.5	TAB2	protein_coding	-	+	418	7	GACACAACAGCATTCTGGCTGGG	CAG
NC_010443.5	TAB2	protein_coding	-	+	473	3	GTTTATCAACCTTCACAACCTGG	CAA
NC_010443.5	TAB2	protein_coding	-	+	542	7	GCCCAGCAGCCAAATCAGCAAGG	CAG
NC_010443.5	TAB2	protein_coding	-	+	671	18	AACATTCAGAATATTTCAACAGG	CAG
NC_010443.5	TAB2	protein_coding	-	+	30	5	GGTACATCAGAAGGCCAGAATGG	CAG
NC_010443.5	TAB2	protein_coding	-	+	72	20	TGAGATTCAAAAGAAAAAGCTGG	CAA
NC_010443.5	UST	protein_coding	-	+	32	142	AAGCAGCAGCAGCAGCATCCCGG	CAG
NC_010443.5	UST	protein_coding	-	+	35	44	CAGCAGCAGCAGCATCCCGGCGG	CAG
NC_010443.5	UST	protein_coding	-	+	38	13	CAGCAGCAGCATCCCGGCGGCGG	CAG
NC_010443.5	UST	protein_coding	-	+	41	21	CAGCAGCATCCCGGCGGCGGCGG	CAG
NC_010443.5	UST	protein_coding	-	-	84	12	CGCTTCCAGCTGCCCAGGCCGGG	CCA
NC_010443.5	UST	protein_coding	-	-	85	11	GCGCTTCCAGCTGCCCAGGCCGG	CCA
NC_010443.5	UST	protein_coding	-	+	36	1	CAAGCCAGGTGGTGTACAACAGG	CAG
NC_010443.5	UST	protein_coding	-	+	37	5	AAGCCAGGTGGTGTACAACAGGG	CAG
NC_010443.5	UST	protein_coding	-	-	75	1	CTCGCCAGTCTCCAAATCGACGG	CCA
NC_010443.5	UST	protein_coding	-	+	99	2	CGTCGATTTGGAGACTGGCGAGG	CGA
NC_010443.5	UST	protein_coding	-	+	260	5	AGGAACAGGACGACGAGAAGTGG	CAG
NC_010443.5	UST	protein_coding	-	+	83	1	CCGTGCAGATTCTCTACCAGCGG	CAG
NC_010443.5	SASH1	protein_coding	-	-	194	14	CATGCCAGGAGGCACTGCCAGGG	CCA
NC_010443.5	SASH1	protein_coding	-	-	195	15	GCATGCCAGGAGGCACTGCCAGG	CCA
NC_010443.5	SASH1	protein_coding	-	+	64	4	AACTTCCGAAAGAATCAGAAAGG	CGA
NC_010443.5	SASH1	protein_coding	-	+	72	2	ACGGATTCAGCTGATGATGATGG	CAG
NC_010443.5	SASH1	protein_coding	-	-	37	12	TGGCCAGTCAGCAGGGTCCAAGG	CCA
NC_010443.5	SASH1	protein_coding	-	+	43	4	GCACCGGCAGTCAGCTGCCTTGG	CAG
NC_010443.5	SASH1	protein_coding	-	+	28	1	AGAACAGTCGGATGATGAGACGG	CAG
NC_010443.5	SASH1	protein_coding	-	-	150	33	TCCCCAGGTGTCCAGGCTGCTGG	CCA
NC_010443.5	SASH1	protein_coding	-	+	514	6	TGCCAGCGTCCCTCCAGAAAAGG	CAG
NC_010443.5	SASH1	protein_coding	-	+	24	4	CGGCCAAACAGTGAGCACCACGG	CAA
NC_010443.5	SASH1	protein_coding	-	-	30	12	CCCATCCAGGTGCCCATGGGGGG	CCA
NC_010443.5	SASH1	protein_coding	-	+	181	2	ACGCCCCCAGCCCAAGTCGGTGG	CAG
NC_010443.5	SASH1	protein_coding	-	+	184	12	CCCCCAGCCCAAGTCGGTGGAGG	CAG
NC_010443.5	SASH1	protein_coding	-	+	27	2	CAGCGACCAGTCGGGATCCCAGG	CAG
NC_010443.5	SASH1	protein_coding	-	+	234	2	TAAAAACCGAAGAAGCCTCCCGG	CGA
NC_010443.5	SASH1	protein_coding	-	-	271	5	GGGGCCAAGGCTCCCCAGTCTGG	CCA
NC_010443.5	SASH1	protein_coding	-	+	290	15	GCCCCCAGACTGGGGAGCCTTGG	CAG
NC_010443.5	SASH1	protein_coding	-	+	309	7	TTGGCCCCGATCCCACTCTCTGG	CGA
NC_010443.5	SASH1	protein_coding	-	+	723	10	TACTGAGCAGAGGGGCCCCGAGG	CAG
NC_010443.5	SASH1	protein_coding	-	+	747	3	CAGAACGCAGGCAAAACCCCCGG	CAG
NC_010443.5	SASH1	protein_coding	-	-	960	44	CGCCAGCCAGGGTGGGGGCCGGG	CCA
NC_010443.5	SASH1	protein_coding	-	+	1025	4	GCCTCCAGGAGCACGGCGTGCGG	CAG
NC_010443.5	SAMD5	protein_coding	-	+	58	6	GCTGCAGCTCCCGCAGTACGCGG	CAG
NC_010443.5	SAMD5	protein_coding	-	+	118	4	GTGCAAGCAGATCGGGGACCCGG	CAG
NC_010443.5	SAMD5	protein_coding	-	+	212	7	GAGCAGGACGCTGCTGCCGCCGG	CAG
NC_010443.5	SAMD5	protein_coding	-	+	362	2	AGCCAGACGACCGCCCCTCGCGG	CAG
NC_010443.5	SAMD5	protein_coding	-	+	136	4	AACGCAAACTGGAAAACACGAGG	CAA
NC_010443.5	SAMD5	protein_coding	-	+	137	4	ACGCAAACTGGAAAACACGAGGG	CAA
NC_010443.5	STXBP5	protein_coding	-	+	92	96	CAGCAGCAGCAGCACCCGCCTGG	CAG
NC_010443.5	STXBP5	protein_coding	-	+	93	70	AGCAGCAGCAGCACCCGCCTGGG	CAG
NC_010443.5	STXBP5	protein_coding	-	+	40	15	CCCCTATCAACCCTCAGCCCTGG	CAA
NC_010443.5	STXBP5	protein_coding	-	+	73	5	TGTACAGAAGATCCTGGCAGTGG	CAG
NC_010443.5	STXBP5	protein_coding	-	+	74	9	GTACAGAAGATCCTGGCAGTGGG	CAG
NC_010443.5	STXBP5	protein_coding	-	+	24	10	TTTTCAAGAACCATATGCTGTGG	CAA
NC_010443.5	STXBP5	protein_coding	-	-	105	7	ACACCAGGAGATGATCTGAATGG	CCA
NC_010443.5	STXBP5	protein_coding	-	+	71	6	AGTTATTCAGTTGGTGTGGGTGG	CAG
NC_010443.5	STXBP5	protein_coding	-	+	72	20	GTTATTCAGTTGGTGTGGGTGGG	CAG
NC_010443.5	STXBP5	protein_coding	-	+	75	10	ATTCAGTTGGTGTGGGTGGGCGG	CAG
NC_010443.5	STXBP5	protein_coding	-	+	104	4	ACCCCAACAAATAACCAGCCTGG	CAA
NC_010443.5	STXBP5	protein_coding	-	-	123	14	AACCCACAGACATGGGGAAGGGG	CCA
NC_010443.5	STXBP5	protein_coding	-	-	125	16	CCAACCCACAGACATGGGGAAGG	CCA
NC_010443.5	STXBP5	protein_coding	-	-	71	2	TCTTTCCAGGATTCATAGGCAGG	CCA
NC_010443.5	STXBP5	protein_coding	-	+	61	28	GCCCAGCATATCCCTGGCCCTGG	CAG
NC_010443.5	STXBP5	protein_coding	-	+	162	7	AGGGCAGAAACTTGGTGACCTGG	CAG
NC_010443.5	ADGB	protein_coding	-	+	31	65	TAAACAAACCAGAAAGAAAGAGG	CAA
NC_010443.5	ADGB	protein_coding	-	-	55	3	TCGCTCCATTCTGGCCAGATTGG	CCA
NC_010443.5	ADGB	protein_coding	-	-	93	13	GGCTTCCAGGCCAAAACAGGAGG	CCA
NC_010443.5	ADGB	protein_coding	-	-	76	3	TGGCCAAAGTTCAAATTCATAGG	CCA
NC_010443.5	ADGB	protein_coding	-	+	137	28	AGAACAAGGGAAAGACATGAAGG	CAA
NC_010443.5	ADGB	protein_coding	-	+	30	3	AGCAATACAGTCTCCTCAGATGG	CAG
NC_010443.5	ADGB	protein_coding	-	-	108	14	AGTTTCCAGGACGGTACAGGAGG	CCA
NC_010443.5	ADGB	protein_coding	-	+	30	4	GTGCAATCTTTTATTAAGAAAGG	CAA
NC_010443.5	ADGB	protein_coding	-	+	96	33	CAGCCAGACAACAGCAACACAGG	CAG
NC_010443.5	ADGB	protein_coding	-	+	108	12	AGCAACACAGGAAAAATCTCAGG	CAG
NC_010443.5	ADGB	protein_coding	-	-	73	2	TTCTCCCCAGCGAACCAATGCGG	CCA
NC_010443.5	ADGB	protein_coding	-	+	100	13	AAAATTCAAGCCATGTGGAGAGG	CAA
NC_010443.5	ADGB	protein_coding	-	+	101	11	AAATTCAAGCCATGTGGAGAGGG	CAA
NC_010443.5	ADGB	protein_coding	-	+	24	1	CACACAGGAAAATACTAGTGTGG	CAG
NC_010443.5	ADGB	protein_coding	-	+	68	66	CTATCAAGATGAAGAAACTAAGG	CAA
NC_010443.5	ADGB	protein_coding	-	-	102	2	TAAACCAAGTATTTGGTGGCTGG	CCA
NC_010443.5	ADGB	protein_coding	-	+	35	5	GGTTCCTCAAGATATGATTTTGG	CAA
NC_010443.5	ADGB	protein_coding	-	+	144	5	TGGTCAACCTATTTTGGATGAGG	CAA
NC_010443.5	ADGB	protein_coding	-	-	26	7	AAATCCAGAAGGGCTTATTTGGG	CCA
NC_010443.5	ADGB	protein_coding	-	-	27	6	AAAATCCAGAAGGGCTTATTTGG	CCA
NC_010443.5	ADGB	protein_coding	-	-	127	8	CATCTCCCAGGCTTGCTTCATGG	CCA
NC_010443.5	ADGB	protein_coding	-	+	30	1	TTCACGATCGCCAACAATTTTGG	CGA
NC_010443.5	ADGB	protein_coding	-	+	65	2	TCAGCAGCAGGCAATGCAAAAGG	CAG
NC_010443.5	ADGB	protein_coding	-	+	74	12	GGCAATGCAAAAGGCAGAGGAGG	CAA
NC_010443.5	ADGB	protein_coding	-	+	97	1	TTCATCAGTTTCGACAATATAGG	CAG
NC_010443.5	RAB32	protein_coding	-	+	46	78	CCCCGGCCAGGGGGCGGCGGCGG	CAG
NC_010443.5	RAB32	protein_coding	-	+	49	371	CGGCCAGGGGGCGGCGGCGGCGG	CAG
NC_010443.5	RAB32	protein_coding	-	-	193	2	GTCCCAATTGAGGACCTTGAGGG	CCA
NC_010443.5	RAB32	protein_coding	-	-	194	5	TGTCCCAATTGAGGACCTTGAGG	CCA
NC_010443.5	RAB32	protein_coding	-	+	205	21	TGTGACCAGAAAAAGGACAGTGG	CAG
NC_010443.5	RAB32	protein_coding	-	+	225	2	TGGCCAGAATCCGTCTCAGATGG	CAG
NC_010443.5	RAB32	protein_coding	-	+	247	39	GACCAGTTCTGCAAAGAACATGG	CAG
NC_010443.5	GRM1	protein_coding	-	+	184	6	CCATCAGCCTCCCGCCGAGAAGG	CAG
NC_010443.5	GRM1	protein_coding	-	+	234	5	GGGAGCAGTATGGCATCCAGAGG	CAG
NC_010443.5	GRM1	protein_coding	-	+	235	10	GGAGCAGTATGGCATCCAGAGGG	CAG
NC_010443.5	GRM1	protein_coding	-	-	314	2	AGGAGTGCCAGCAGGAATCTCGG	CCA
NC_010443.5	GRM1	protein_coding	-	+	407	5	TCCATTCGAGATGAGAAGGATGG	CGA
NC_010443.5	GRM1	protein_coding	-	+	408	5	CCATTCGAGATGAGAAGGATGGG	CGA
NC_010443.5	GRM1	protein_coding	-	+	449	13	GACGGCCAGACCCTCCCCCCAGG	CAG
NC_010443.5	GRM1	protein_coding	-	+	150	4	GCTCCGAGAGCGGCTTCCCAAGG	CGA
NC_010443.5	GRM1	protein_coding	-	+	94	23	AGCTGCAGTCTCCAGAGGTCAGG	CAG
NC_010443.5	GRM1	protein_coding	-	-	146	9	TTGCCAGAACTCAGGGAACCAGG	CCA
NC_010443.5	GRM1	protein_coding	-	+	195	2	CGGTTCCAGTGTCGCCTACCAGG	CAG
NC_010443.5	GRM1	protein_coding	-	+	45	2	CTACGTCCAAGACAGTAAGATGG	CAA
NC_010443.5	GRM1	protein_coding	-	+	46	2	TACGTCCAAGACAGTAAGATGGG	CAA
NC_010443.5	GRM1	protein_coding	-	+	120	16	AAAATCCAAATGAACAAGAGTGG	CAA
NC_010443.5	GRM1	protein_coding	-	-	88	4	GGGCCACCATCCCAAGTCACAGG	CCA
NC_010443.5	GRM1	protein_coding	-	+	265	4	TACCTCCAGCGTCTCCTGGTTGG	CAG
NC_010443.5	GRM1	protein_coding	-	-	363	7	GGCCCAGGCACTCATAAACCTGG	CCA
NC_010443.5	GRM1	protein_coding	-	+	435	4	TAGTGTGCAGCTAACCTTGGTGG	CAG
NC_010443.5	GRM1	protein_coding	-	-	50	3	GTGCCACATGTGCTGTCCCTTGG	CCA
NC_010443.5	GRM1	protein_coding	-	+	293	1	GCACCGACGCGTGCCAACTGCGG	CGA
NC_010443.5	GRM1	protein_coding	-	+	437	9	GCAGCCGCAGAAAGCCCTCCTGG	CAG
NC_010443.5	GRM1	protein_coding	-	+	455	21	CCTGGACCAGCTGCAGGGAGTGG	CAG
NC_010443.5	GRM1	protein_coding	-	+	600	8	CCGCTGCAGCTGAGCACCTTCGG	CAG
NC_010443.5	GRM1	protein_coding	-	+	601	5	CGCTGCAGCTGAGCACCTTCGGG	CAG
NC_010443.5	SHPRH	protein_coding	+	+	69	17	AAAAGCAGCAGCAGCTTTGTTGG	CAG
NC_010443.5	SHPRH	protein_coding	+	+	139	6	TGAGCAGTCCTGCCCAGGTCTGG	CAG
NC_010443.5	SHPRH	protein_coding	+	+	49	10	GTTTCAGAGTTGTCTGCCATTGG	CAG
NC_010443.5	SHPRH	protein_coding	+	-	52	7	AAGCCATCCACACTCCCCCTTGG	CCA
NC_010443.5	SHPRH	protein_coding	+	-	82	14	GTTTTTCCAGTAGTGTTGATGGG	CCA
NC_010443.5	SHPRH	protein_coding	+	-	83	3	CGTTTTTCCAGTAGTGTTGATGG	CCA
NC_010443.5	SHPRH	protein_coding	+	+	107	4	CATCAACACTACTGGAAAAACGG	CAA
NC_010443.5	SHPRH	protein_coding	+	+	117	4	AGAAACTCAATCCATTCACGTGG	CAA
NC_010443.5	SHPRH	protein_coding	+	+	187	16	GTGAAACAGATCAAAGGCCATGG	CAG
NC_010443.5	SHPRH	protein_coding	+	+	313	16	CAAGCAAGAGCAGGCAGCAAAGG	CAA
NC_010443.5	SHPRH	protein_coding	+	-	452	5	GTTGCCACAACTGGCATTTCAGG	CCA
NC_010443.5	SHPRH	protein_coding	+	-	595	5	ATCCACCCACTGATGACAGATGG	CCA
NC_010443.5	SHPRH	protein_coding	+	+	26	16	TATCAAGGAGTGAAGAAAGATGG	CAA
NC_010443.5	SHPRH	protein_coding	+	+	49	13	CTTTTTGCAGCCTCATTTTTTGG	CAG
NC_010443.5	SHPRH	protein_coding	+	+	169	2	AAGGAACCAGAAGCGCTATATGG	CAG
NC_010443.5	SHPRH	protein_coding	+	-	182	3	TCCACCACTCCACAGCTACTAGG	CCA
NC_010443.5	SHPRH	protein_coding	+	+	83	12	GTTCCAGAAGCAAGTAAGAGAGG	CAG
NC_010443.5	SHPRH	protein_coding	+	+	29	5	AGGCCAGACGGCAATATTTGAGG	CAG
NC_010443.5	SHPRH	protein_coding	+	-	74	4	TGCCCACAGGCCGCGACTAGTGG	CCA
NC_010443.5	SHPRH	protein_coding	+	+	71	10	TCACAGCTTCAGAAAAAACTTGG	CAG
NC_010443.5	SHPRH	protein_coding	+	+	68	19	AGAATCCAGCTGAGAGATCCAGG	CAG
NC_010443.5	SHPRH	protein_coding	+	+	69	8	GAATCCAGCTGAGAGATCCAGGG	CAG
NC_010443.5	SHPRH	protein_coding	+	+	157	6	TGAGCTTCAGGCCATAGGAAGGG	CAG
NC_010443.5	FBXO30	protein_coding	+	+	373	3	GGCACAATTAGATATGGCCTTGG	CAA
NC_010443.5	FBXO30	protein_coding	+	+	788	8	AATGCCCAATCTGAACAAAATGG	CAA
NC_010443.5	FBXO30	protein_coding	+	+	908	10	GAGCAGAATCAGAATTTACATGG	CAG
NC_010443.5	FBXO30	protein_coding	+	+	938	99	AAACAAAATAACTTAACAAATGG	CAA
NC_010443.5	FBXO30	protein_coding	+	+	1492	8	TCCTTTTCAGACACTTGGGCTGG	CAG
NC_010443.5	FBXO30	protein_coding	+	+	1957	2	TCTTCTTCAGTCTCGCGGAATGG	CAG
NC_010443.5	FBXO30	protein_coding	+	+	167	8	ACACGAGAACTCACTAAAGAAGG	CGA
NC_010443.5	EPM2A	protein_coding	+	+	64	10	TCCCCAGGCGCCCTTGGAGCCGG	CAG
NC_010443.5	EPM2A	protein_coding	+	+	283	27	GTCACAGGGGCACTGGGACCTGG	CAG
NC_010443.5	EPM2A	protein_coding	+	-	78	17	GGCTCCCAGTGCCCCAGCTCCGG	CCA
NC_010443.5	EPM2A	protein_coding	+	+	180	19	CGCTGCAGGAGCCGGGCCTGTGG	CAG
NC_010443.5	EPM2A	protein_coding	+	+	226	28	GGCGCAGGACGGGGCGGAGCCGG	CAG
NC_010443.5	EPM2A	protein_coding	+	-	227	1	TGTACCAGAACGTGTCCACGCGG	CCA
NC_010443.5	EPM2A	protein_coding	+	+	227	31	GCGCAGGACGGGGCGGAGCCGGG	CAG
NC_010443.5	EPM2A	protein_coding	+	-	67	2	CAATCCAGTGTCCTATTGGAAGG	CCA
NC_010443.5	EPM2A	protein_coding	+	+	24	4	CCGCGTTCAGATGCTGCCCCAGG	CAG
NC_010443.5	EPM2A	protein_coding	+	-	102	3	GAGCCAGCCGCACACGGCGGCGG	CCA
NC_010443.5	EPM2A	protein_coding	+	-	105	7	CTGGAGCCAGCCGCACACGGCGG	CCA
NC_010443.5	EPM2A	protein_coding	+	-	124	1	GATTCCAGCCGCGCACGTACTGG	CCA
NC_010443.5	EPM2A	protein_coding	+	+	143	1	GGCTCCAGTACGTGCGCGGCTGG	CAG
NC_010443.5	EPM2A	protein_coding	+	+	174	9	GAAGGTGCAGTACTTCCTTCTGG	CAG
NC_010443.5	UTRN	protein_coding	-	+	103	2	CAGTTACCAGATAGCGCTGGAGG	CAG
NC_010443.5	UTRN	protein_coding	-	+	79	8	AGGAAACCAGCTGATAACACAGG	CAG
NC_010443.5	UTRN	protein_coding	-	+	80	7	GGAAACCAGCTGATAACACAGGG	CAG
NC_010443.5	UTRN	protein_coding	-	+	94	6	AACACAGGGAACTCTGTCAGAGG	CAG
NC_010443.5	UTRN	protein_coding	-	-	124	3	CTCCCATCGGGCATTCAGCAGGG	CCA
NC_010443.5	UTRN	protein_coding	-	-	125	3	CCTCCCATCGGGCATTCAGCAGG	CCA
NC_010443.5	UTRN	protein_coding	-	+	156	8	ATGCCCGATGGGAGGCACTGAGG	CGA
NC_010443.5	UTRN	protein_coding	-	+	157	8	TGCCCGATGGGAGGCACTGAGGG	CGA
NC_010443.5	UTRN	protein_coding	-	-	39	5	TTAACCAGGCGGAGAGCTGCTGG	CCA
NC_010443.5	UTRN	protein_coding	-	+	58	14	AGCTCCAGCAGCTCTCCGCCTGG	CAG
NC_010443.5	UTRN	protein_coding	-	+	59	4	CTGGATCAGCTCAGTGAGATTGG	CAG
NC_010443.5	UTRN	protein_coding	-	+	151	12	GACTCAGAGATGGGATTCTTTGG	CAG
NC_010443.5	UTRN	protein_coding	-	+	25	9	GACTCAGGCTGTTGCAAAGCTGG	CAG
NC_010443.5	UTRN	protein_coding	-	+	26	5	ACTCAGGCTGTTGCAAAGCTGGG	CAG
NC_010443.5	UTRN	protein_coding	-	+	49	7	AATGTCCCAGATTCCTCAGAAGG	CAG
NC_010443.5	UTRN	protein_coding	-	+	58	3	GATTCCTCAGAAGGATCTTTTGG	CAG
NC_010443.5	UTRN	protein_coding	-	+	96	2	GAGAACAAGTAACTACCAAAAGG	CAA
NC_010443.5	UTRN	protein_coding	-	+	87	8	AGCGCAGCATTTGGAAGATCTGG	CAG
NC_010443.5	UTRN	protein_coding	-	+	148	2	CCGCTACCAAGCTGTGCAACAGG	CAA
NC_010443.5	UTRN	protein_coding	-	+	157	9	AGCTGTGCAACAGGATTTAGAGG	CAA
NC_010443.5	UTRN	protein_coding	-	+	86	7	GCTGTCCAGGGAGATGCCGAAGG	CAG
NC_010443.5	UTRN	protein_coding	-	+	87	7	CTGTCCAGGGAGATGCCGAAGGG	CAG
NC_010443.5	UTRN	protein_coding	-	+	89	3	CTTCGAAGCTGTCCAATTGCTGG	CGA
NC_010443.5	UTRN	protein_coding	-	-	67	4	GGTCATCCATTCCTGCATCTCGG	CCA
NC_010443.5	UTRN	protein_coding	-	+	94	10	GATGCAGGAATGGATGACCCAGG	CAG
NC_010443.5	UTRN	protein_coding	-	+	59	2	CGCACGCAGATTCGGGAACTTGG	CAG
NC_010443.5	UTRN	protein_coding	-	+	77	6	CTTGGCCAGACTCTGATTGATGG	CAG
NC_010443.5	UTRN	protein_coding	-	+	80	4	GGCCAGACTCTGATTGATGGAGG	CAG
NC_010443.5	UTRN	protein_coding	-	+	48	3	AAAAACAACTCCAGGTCCTGCGG	CAA
NC_010443.5	UTRN	protein_coding	-	+	49	4	AAAACAACTCCAGGTCCTGCGGG	CAA
NC_010443.5	UTRN	protein_coding	-	+	101	2	CAGCAAACCGACAACCCCAAAGG	CAA
NC_010443.5	UTRN	protein_coding	-	+	85	2	TGCTCTCCAGAACCTGATCGAGG	CAG
NC_010443.5	UTRN	protein_coding	-	+	86	2	GCTCTCCAGAACCTGATCGAGGG	CAG
NC_010443.5	UTRN	protein_coding	-	-	119	3	CTCGGCTCCACCCAGCGTTCAGG	CCA
NC_010443.5	UTRN	protein_coding	-	-	137	2	CCTCCGTCCAGGTACGAACTCGG	CCA
NC_010443.5	UTRN	protein_coding	-	-	148	3	GTTGCACCAGTCCTCCGTCCAGG	CCA
NC_010443.5	UTRN	protein_coding	-	+	157	1	GAGCCGAGTTCGTACCTGGACGG	CGA
NC_010443.5	UTRN	protein_coding	-	+	32	12	AACCAGTTGGAAATATTTGATGG	CAG
NC_010443.5	UTRN	protein_coding	-	+	82	6	TTATCAGGCTGAAGCTCTCTTGG	CAG
NC_010443.5	UTRN	protein_coding	-	+	29	5	AAAGACCAACTGGACAGACTTGG	CAA
NC_010443.5	UTRN	protein_coding	-	+	138	8	TTACTCAGCTGAATGCAAAATGG	CAG
NC_010443.5	UTRN	protein_coding	-	+	139	8	TACTCAGCTGAATGCAAAATGGG	CAG
NC_010443.5	UTRN	protein_coding	-	+	43	4	CAGCCACCAGCCTAGTTTTGCGG	CAG
NC_010443.5	UTRN	protein_coding	-	+	69	10	GTTAAGACAGCAGCAGCTGGAGG	CAG
NC_010443.5	UTRN	protein_coding	-	+	107	1	GTCTTCAGTGGGATGACCACCGG	CAG
NC_010443.5	UTRN	protein_coding	-	+	108	4	TCTTCAGTGGGATGACCACCGGG	CAG
NC_010443.5	UTRN	protein_coding	-	+	174	1	TATGCTTCAGCAAGCCCGCAGGG	CAG
NC_010443.5	UTRN	protein_coding	-	+	26	6	TTGCTTCAAGAATTGGGTCCTGG	CAA
NC_010443.5	UTRN	protein_coding	-	+	76	3	CGTCCTGCAAAAATTGCTAGAGG	CAA
NC_010443.5	UTRN	protein_coding	-	-	122	13	AATTGATCCATGATGTTTTTAGG	CCA
NC_010443.5	UTRN	protein_coding	-	+	62	7	GACAGTGCAGGCCTCTCGCAGGG	CAG
NC_010443.5	UTRN	protein_coding	-	+	107	2	GCTACAAGAAGCAGAGACCACGG	CAA
NC_010443.5	UTRN	protein_coding	-	+	164	4	TGCTCTTCAGGACAGTATCCTGG	CAG
NC_010443.5	UTRN	protein_coding	-	+	117	14	AAGAAACAGATGCCCATTGGAGG	CAG
NC_010443.5	UTRN	protein_coding	-	+	118	8	AGAAACAGATGCCCATTGGAGGG	CAG
NC_010443.5	UTRN	protein_coding	-	+	73	3	AGACCAAGCTCGAGTTTTCCTGG	CAA
NC_010443.5	UTRN	protein_coding	-	+	126	7	TTGGCAAAAGCAAGTGGACAAGG	CAA
NC_010443.5	UTRN	protein_coding	-	+	132	9	AAAGCAAGTGGACAAGGCGTTGG	CAA
NC_010443.5	UTRN	protein_coding	-	-	195	1	GGGCTTCCAGCCGTTCCGCACGG	CCA
NC_010443.5	UTRN	protein_coding	-	-	119	2	AAAGTTTCCATCGCATATTAAGG	CCA
NC_010443.5	UTRN	protein_coding	-	+	26	5	TCAAACACAGACAACCTGTTGGG	CAG
NC_010443.5	UTRN	protein_coding	-	+	144	10	TGAGCAAATGCATAAGAATTTGG	CAA
NC_010443.5	UTRN	protein_coding	-	+	42	3	AGAGTACAGAGTCTGAAGATTGG	CAG
NC_010443.5	UTRN	protein_coding	-	+	96	7	CATCCAGATCCCTCGGCAGCTGG	CAG
NC_010443.5	UTRN	protein_coding	-	+	97	2	ATCCAGATCCCTCGGCAGCTGGG	CAG
NC_010443.5	UTRN	protein_coding	-	-	57	7	GGCAGCCAAACCATGGACTGTGG	CCA
NC_010443.5	UTRN	protein_coding	-	+	57	13	TGCCAGAGTTGCTTTTTTTCTGG	CAG
NC_010443.5	UTRN	protein_coding	-	+	27	3	GCCCAGATGGAAAGGACGAATGG	CAG
NC_010443.5	UTRN	protein_coding	-	+	45	1	CAGCAGTACTGCCAGACACTCGG	CAG
NC_010443.5	UTRN	protein_coding	-	+	98	7	TCCAGCCCAGATCCTGAAGTCGG	CAG
NC_010443.5	UTRN	protein_coding	-	+	130	4	AAGAACGAGGAGAACTGGAACGG	CGA
NC_010443.5	UTRN	protein_coding	-	+	50	17	GAAAGAGCAGCACCTGAGAAGGG	CAG
NC_010443.5	UTRN	protein_coding	-	+	161	5	CAGGCAGCACAAAGGTCGGCTGG	CAG
NC_010443.5	STX11	protein_coding	-	+	28	10	GCTGCAGCAAGAGGATGGAATGG	CAG
NC_010443.5	STX11	protein_coding	-	+	72	11	TGACCAGCAGTTCCCAGAAAAGG	CAG
NC_010443.5	STX11	protein_coding	-	+	510	12	CCAGCGCCAGCTGGAGATCATGG	CAG
NC_010443.5	STX11	protein_coding	-	+	511	7	CAGCGCCAGCTGGAGATCATGGG	CAG
NC_010443.5	STX11	protein_coding	-	+	708	15	CTTCCTGCAGATGGCCATGCTGG	CAG
NC_010443.5	STX11	protein_coding	-	+	711	16	CCTGCAGATGGCCATGCTGGTGG	CAG
NC_010443.5	STX11	protein_coding	-	+	732	11	GGAGCAGCAGGCTGACACCTTGG	CAG
NC_010443.5	STX11	protein_coding	-	+	792	11	CACCGGCCAGGCCAAGGTGCAGG	CAG
NC_010443.5	STX11	protein_coding	-	+	804	8	CAAGGTGCAGGTGCGCAAGGCGG	CAG
NC_010443.5	SF3B5	protein_coding	+	+	59	2	CATCTGCAGTCCAAATACATCGG	CAG
NC_010443.5	SF3B5	protein_coding	+	-	70	4	CCACTCCCATTTGGTGGTGTCGG	CCA
NC_010443.5	SF3B5	protein_coding	+	-	76	8	CACCAGCCACTCCCATTTGGTGG	CCA
NC_010443.5	PLAGL1	protein_coding	+	+	554	7	CTCTCCTCAGTTTCAACTGAAGG	CAG
NC_010443.5	PLAGL1	protein_coding	+	-	991	7	AGCTGCCAGAAGCCCAACAGGGG	CCA
NC_010443.5	PLAGL1	protein_coding	+	-	993	10	GCAGCTGCCAGAAGCCCAACAGG	CCA
NC_010443.5	ZC2HC1B	protein_coding	-	+	79	23	GCTGCTGCAGAACAGGGCCCTGG	CAG
NC_010443.5	ZC2HC1B	protein_coding	-	+	82	28	GCTGCAGAACAGGGCCCTGGAGG	CAG
NC_010443.5	LTV1	protein_coding	-	+	32	3	ATCCGACTGTCTTCTAAAACAGG	CGA
NC_010443.5	PHACTR2	protein_coding	-	+	137	1	ATCCTACAAAGGGCAGTGTCCGG	CAA
NC_010443.5	PHACTR2	protein_coding	-	+	138	2	TCCTACAAAGGGCAGTGTCCGGG	CAA
NC_010443.5	PHACTR2	protein_coding	-	+	179	7	GGGCAGGTTCGCGGGAACCGAGG	CAG
NC_010443.5	PHACTR2	protein_coding	-	+	236	3	CGGGAGCGAGAGCCGGCTGTAGG	CGA
NC_010443.5	PHACTR2	protein_coding	-	+	239	5	GAGCGAGAGCCGGCTGTAGGCGG	CGA
NC_010443.5	PHACTR2	protein_coding	-	+	478	20	GCCCGAGCAGGCGGCGGCTGAGG	CAG
NC_010443.5	PHACTR2	protein_coding	-	+	273	5	TGAGCAGACTGTCCCTGAGACGG	CAG
NC_010443.5	PHACTR2	protein_coding	-	-	442	10	CAGTCCAGAGAAGCTGACTTGGG	CCA
NC_010443.5	PHACTR2	protein_coding	-	-	443	10	TCAGTCCAGAGAAGCTGACTTGG	CCA
NC_010443.5	PHACTR2	protein_coding	-	+	54	8	GCGCCTCAGCTCCTGACTCCTGG	CAG
NC_010443.5	PHACTR2	protein_coding	-	+	55	17	CGCCTCAGCTCCTGACTCCTGGG	CAG
NC_010443.5	PHACTR2	protein_coding	-	+	114	3	CTTGCAGCGAACATCTGAAGAGG	CGA
NC_010443.5	PHACTR2	protein_coding	-	+	36	40	AGAAGAGCAAGAAGCAAAAATGG	CAA
NC_010443.5	PHACTR2	protein_coding	-	-	95	6	TGGCCCAAGGCTTGTCTGCTCGG	CCA
NC_010443.5	PHACTR2	protein_coding	-	+	114	1	ATCGCCGAGCAGACAAGCCTTGG	CGA
NC_010443.5	PHACTR2	protein_coding	-	+	115	2	TCGCCGAGCAGACAAGCCTTGGG	CGA
NC_010443.5	FUCA2	protein_coding	+	+	71	13	CTGCCGCAGGGCCCCGCTGGCGG	CAG
NC_010443.5	FUCA2	protein_coding	+	+	96	11	CAGCGCGATTCGACCCCACCTGG	CGA
NC_010443.5	FUCA2	protein_coding	+	+	97	3	AGCGCGATTCGACCCCACCTGGG	CGA
NC_010443.5	FUCA2	protein_coding	+	-	113	1	GGTCGAACCAGCCGGGCAACTGG	CCA
NC_010443.5	FUCA2	protein_coding	+	-	181	2	GAACCATTCGCTCCCAAAACTGG	CCA
NC_010443.5	FUCA2	protein_coding	+	+	266	9	CATATCAGCCTGAGATCCTCTGG	CAG
NC_010443.5	FUCA2	protein_coding	+	-	285	7	GCTGTTCCAATAGGTGTCTGGGG	CCA
NC_010443.5	FUCA2	protein_coding	+	-	102	12	TTTCCCATTTATGCAGCAAAAGG	CCA
NC_010443.5	FUCA2	protein_coding	+	+	106	3	CGAGGAGCGATTAAGGCAGATGG	CGA
NC_010443.5	FUCA2	protein_coding	+	+	107	6	GAGGAGCGATTAAGGCAGATGGG	CGA
NC_010443.5	FUCA2	protein_coding	+	-	96	22	AGAGCCCAGCCCCATTCACAGGG	CCA
NC_010443.5	FUCA2	protein_coding	+	-	97	8	TAGAGCCCAGCCCCATTCACAGG	CCA
NC_010443.5	FUCA2	protein_coding	+	+	108	7	TTCATCAGATGCCCTGTGAATGG	CAG
NC_010443.5	FUCA2	protein_coding	+	+	109	11	TCATCAGATGCCCTGTGAATGGG	CAG
NC_010443.5	PEX3	protein_coding	-	+	79	1	CGAGTTCAGTTAAACATAATCGG	CAG
NC_010443.5	PEX3	protein_coding	-	+	82	3	GTTCAGTTAAACATAATCGGTGG	CAG
NC_010443.5	PEX3	protein_coding	-	+	95	2	GTTCTTCCGACCTACTGAGCAGG	CGA
NC_010443.5	PEX3	protein_coding	-	-	70	15	CTGAGCCCATTTAGGCAGGAAGG	CCA
NC_010443.5	ADAT2	protein_coding	+	+	25	3	TACTCGACATGCAGAGATGGTGG	CGA
NC_010443.5	ADAT2	protein_coding	+	-	32	4	GATGACACCAGTCTAGGACCTGG	CCA
NC_010443.5	ADAT2	protein_coding	+	+	43	1	GGCTGTCAGAACGAACGATTTGG	CAG
NC_010443.5	ADAT2	protein_coding	+	+	46	1	TGTCAGAACGAACGATTTGGCGG	CAG
NC_010443.5	ADAT2	protein_coding	+	+	52	1	AACGAACGATTTGGCGGCTGTGG	CGA
NC_010443.5	AIG1	protein_coding	-	+	34	18	CCCCTGCCAGGTGCTGCGGGTGG	CAG
NC_010443.5	AIG1	protein_coding	-	-	100	5	GAATTTCCAGCTCCCTCCGTAGG	CCA
NC_010443.5	AIG1	protein_coding	-	-	46	3	TGTCCAGGATATCTTTAGTGAGG	CCA
NC_010443.5	HIVEP2	protein_coding	+	+	45	6	TAGGACAAAAAGCTACCTCAAGG	CAA
NC_010443.5	HIVEP2	protein_coding	+	+	175	9	TCCTGAGCAAATAGGAAACACGG	CAA
NC_010443.5	HIVEP2	protein_coding	+	+	200	6	TCAGCACAACTCTTTGGTTCTGG	CAA
NC_010443.5	HIVEP2	protein_coding	+	+	201	1	CAGCACAACTCTTTGGTTCTGGG	CAA
NC_010443.5	HIVEP2	protein_coding	+	+	322	11	CCCTCAGCACTCATTGCCACAGG	CAG
NC_010443.5	HIVEP2	protein_coding	+	+	323	10	CCTCAGCACTCATTGCCACAGGG	CAG
NC_010443.5	HIVEP2	protein_coding	+	-	353	1	AAAGCCACGGAGGGCCCTCGAGG	CCA
NC_010443.5	HIVEP2	protein_coding	+	+	1351	1	GAGTCAGGAGCGTGCCACGATGG	CAG
NC_010443.5	HIVEP2	protein_coding	+	+	1352	2	AGTCAGGAGCGTGCCACGATGGG	CAG
NC_010443.5	HIVEP2	protein_coding	+	+	1447	12	TTCACAGCTGATCCCAGGCAAGG	CAG
NC_010443.5	HIVEP2	protein_coding	+	+	1448	30	TCACAGCTGATCCCAGGCAAGGG	CAG
NC_010443.5	HIVEP2	protein_coding	+	+	1819	8	CTCAGTACAGGAGGGGCACGTGG	CAG
NC_010443.5	HIVEP2	protein_coding	+	+	1822	10	AGTACAGGAGGGGCACGTGGAGG	CAG
NC_010443.5	HIVEP2	protein_coding	+	+	2222	27	CTGCAGGAAGGAGCGAGGAGTGG	CAG
NC_010443.5	HIVEP2	protein_coding	+	+	2258	8	GGACAGGAGAACCCTTCTCATGG	CAG
NC_010443.5	HIVEP2	protein_coding	+	+	2303	1	TGTCGACCCCCGCTGCAATCCGG	CGA
NC_010443.5	HIVEP2	protein_coding	+	-	2530	9	CGCCCACTCGGGGCTCACGGGGG	CCA
NC_010443.5	HIVEP2	protein_coding	+	-	2533	5	CGGCGCCCACTCGGGGCTCACGG	CCA
NC_010443.5	HIVEP2	protein_coding	+	+	2662	2	AGTGCGCCAGCACAACATCCAGG	CAG
NC_010443.5	HIVEP2	protein_coding	+	+	2734	4	AGAAGGCCAGAGTAAAGAGCCGG	CAG
NC_010443.5	HIVEP2	protein_coding	+	-	2740	7	GGGCCACTGAAATTCCTCCATGG	CCA
NC_010443.5	HIVEP2	protein_coding	+	+	3263	1	GTGCGGCAGGCTTCTTTCAGCGG	CAG
NC_010443.5	HIVEP2	protein_coding	+	+	3298	7	CGCCCAGGGAGAGGTCGGTGCGG	CAG
NC_010443.5	HIVEP2	protein_coding	+	-	3334	9	GTGCCATGTGGACCTGAGGCTGG	CCA
NC_010443.5	HIVEP2	protein_coding	+	-	3338	2	CGTGGTGCCATGTGGACCTGAGG	CCA
NC_010443.5	HIVEP2	protein_coding	+	+	3404	11	CCTCTTCAGGCAGAGGATCCAGG	CAG
NC_010443.5	HIVEP2	protein_coding	+	+	3405	9	CTCTTCAGGCAGAGGATCCAGGG	CAG
NC_010443.5	HIVEP2	protein_coding	+	+	3481	7	CCAGCAGCAGATCATGCACCTGG	CAG
NC_010443.5	HIVEP2	protein_coding	+	+	3675	18	CAGCTCAGCAGCCCCCCTGGTGG	CAG
NC_010443.5	HIVEP2	protein_coding	+	+	3679	13	TCAGCAGCCCCCCTGGTGGCAGG	CAG
NC_010443.5	HIVEP2	protein_coding	+	+	3958	1	CCTTCAGGAAGATTTCGCCTCGG	CAG
NC_010443.5	HIVEP2	protein_coding	+	+	4201	5	GTTGGGCCAGCACACGGGCTTGG	CAG
NC_010443.5	HIVEP2	protein_coding	+	+	4243	10	AGTACCTCAGACCTTACCCCTGG	CAG
NC_010443.5	HIVEP2	protein_coding	+	+	4244	5	GTACCTCAGACCTTACCCCTGGG	CAG
NC_010443.5	HIVEP2	protein_coding	+	+	4483	9	CCGCCCACAGAAACCCCAGCTGG	CAG
NC_010443.5	HIVEP2	protein_coding	+	+	4492	2	GAAACCCCAGCTGGTTCGACAGG	CAG
NC_010443.5	HIVEP2	protein_coding	+	+	4493	3	AAACCCCAGCTGGTTCGACAGGG	CAG
NC_010443.5	HIVEP2	protein_coding	+	+	4582	4	CTCATCTCAAGACCATCCATCGG	CAA
NC_010443.5	HIVEP2	protein_coding	+	+	4772	5	GACAGCCAGCTCGAAGAGCAAGG	CAG
NC_010443.5	HIVEP2	protein_coding	+	+	4905	4	TTCTTCAGTTCCCCAGTCTGCGG	CAG
NC_010443.5	HIVEP2	protein_coding	+	-	4978	2	GCACCATGAAGCATAAACCGAGG	CCA
NC_010443.5	HIVEP2	protein_coding	+	+	169	1	AGTGCGAGCTCCTATCCCCATGG	CGA
NC_010443.5	HIVEP2	protein_coding	+	+	365	7	CCTCAGGCTCTGCAGTCATCTGG	CAG
NC_010443.5	HIVEP2	protein_coding	+	+	550	9	AGACCAGCCAGCTCGGGGGCAGG	CAG
NC_010443.5	HIVEP2	protein_coding	+	+	755	4	GACAAACAGTCGGGCTTTCAAGG	CAG
NC_010443.5	ADGRG6	protein_coding	-	-	88	6	GGAGGGTCCACATGCAAGCCTGG	CCA
NC_010443.5	ADGRG6	protein_coding	-	+	232	3	GAGAGCCAGACTAAATTTTGTGG	CAG
NC_010443.5	ADGRG6	protein_coding	-	+	202	10	TTCTCACAATTGCTCAGTTTTGG	CAA
NC_010443.5	ADGRG6	protein_coding	-	+	326	12	TTGAGCAGCTCTGCTTTGTTTGG	CAG
NC_010443.5	ADGRG6	protein_coding	-	-	23	11	GTTGGCCATTTATATCCTTTAGG	CCA
NC_010443.5	ADGRG6	protein_coding	-	+	34	4	AAGTGGACAAATGGATCCATTGG	CAA
NC_010443.5	ADGRG6	protein_coding	-	-	75	4	AGGTGATCCAGCCGTCCAGGAGG	CCA
NC_010443.5	ADGRG6	protein_coding	-	+	61	20	AGAAACCAAAATGAAGTCTATGG	CAA
NC_010443.5	ADGRG6	protein_coding	-	+	120	4	GTGCAGATCTGCGGGAGGAACGG	CAG
NC_010443.5	ADGRG6	protein_coding	-	-	189	3	ATCCCCACGTCATGCCCAGTAGG	CCA
NC_010443.5	ADGRG6	protein_coding	-	+	62	8	ATGTTCAGAAGCAGTGGAGGCGG	CAG
NC_010443.5	ADGRG6	protein_coding	-	+	93	5	TGTCCATCAGGTCATTGATAAGG	CAG
NC_010443.5	VTA1	protein_coding	-	+	70	5	CATTCAGCATCATCTGAGGACGG	CAG
NC_010443.5	VTA1	protein_coding	-	+	90	1	CGGCTCAGGAGCATGACAAGCGG	CAG
NC_010443.5	VTA1	protein_coding	-	+	91	3	GGCTCAGGAGCATGACAAGCGGG	CAG
NC_010443.5	VTA1	protein_coding	-	+	36	2	CACTATCCAGCCTACTCCACCGG	CAG
NC_010443.5	VTA1	protein_coding	-	+	37	1	ACTATCCAGCCTACTCCACCGGG	CAG
NC_010443.5	VTA1	protein_coding	-	+	24	1	AGATATCCGACTAACACCGGAGG	CGA
NC_010443.5	VTA1	protein_coding	-	+	114	6	TGCTGTGCAGAATCTGCAGAAGG	CAG
NC_010443.5	LOC110259390	protein_coding	-	+	71	6	TCAGTCCGAATGTTCTTCCTTGG	CGA
NC_010443.5	LOC110259390	protein_coding	-	+	34	4	ATTACAGCTAGTGATTGTCCTGG	CAG
NC_010443.5	LOC110259390	protein_coding	-	+	191	11	TGGCTTCAGATTCACCTCTTTGG	CAG
NC_010443.5	NMBR	protein_coding	+	+	68	1	AACCAGAGCGGTTTTTTCCCCGG	CAG
NC_010443.5	NMBR	protein_coding	+	+	163	4	GGTGATCCAGCTCACCTCGGTGG	CAG
NC_010443.5	NMBR	protein_coding	+	+	164	6	GTGATCCAGCTCACCTCGGTGGG	CAG
NC_010443.5	NMBR	protein_coding	+	+	258	2	ATAACCAGCTCTGTTGCGGAAGG	CAG
NC_010443.5	CITED2	protein_coding	+	+	334	10	CAGTCAGGGAGGCTCCCTGCCGG	CAG
NC_010443.5	TXLNB	protein_coding	+	+	32	8	AGTCAGTCTGCACAGCTGTCTGG	CAG
NC_010443.5	TXLNB	protein_coding	+	+	76	32	AGTACAGATCCAAAAAGAAAAGG	CAG
NC_010443.5	TXLNB	protein_coding	+	+	28	1	AACACTTCAGCGAGCACGTGAGG	CAG
NC_010443.5	TXLNB	protein_coding	+	+	79	267	TCATTTCCAAAGCACCCTGACGG	CAA
NC_010443.5	TXLNB	protein_coding	+	+	49	17	AGAACTGCAGCAGAAGCTGGTGG	CAG
NC_010443.5	TXLNB	protein_coding	+	+	85	13	GCAGGCACAGGAAATGATGAAGG	CAG
NC_010443.5	TXLNB	protein_coding	+	+	49	8	ACTTCAGGCCAAAGTGCTGAAGG	CAG
NC_010443.5	TXLNB	protein_coding	+	+	163	5	AAGTCAGCACACCTCAGACGAGG	CAG
NC_010443.5	TXLNB	protein_coding	+	+	256	4	TGCCGTGCAGAATCTGGCTGCGG	CAG
NC_010443.5	TXLNB	protein_coding	+	+	439	1	AAGGCCTCAGGCTGAGACCGCGG	CAG
NC_010443.5	TXLNB	protein_coding	+	+	440	5	AGGCCTCAGGCTGAGACCGCGGG	CAG
NC_010443.5	TXLNB	protein_coding	+	+	443	7	CCTCAGGCTGAGACCGCGGGAGG	CAG
NC_010443.5	TXLNB	protein_coding	+	+	562	9	TCTGCAGCCCCGGAAGCCGCAGG	CAG
NC_010443.5	TXLNB	protein_coding	+	+	575	3	AAGCCGCAGGCAGCAGCTTCCGG	CAG
NC_010443.5	TXLNB	protein_coding	+	+	721	57	CCTGCCCCAGGGGCCAGAAGTGG	CAG
NC_010443.5	HECA	protein_coding	-	+	83	3	GACGAGCAGGAAAATGGAGCCGG	CAG
NC_010443.5	HECA	protein_coding	-	+	84	4	ACGAGCAGGAAAATGGAGCCGGG	CAG
NC_010443.5	HECA	protein_coding	-	+	140	7	ACCTGCAGTGTTTCTATGAGTGG	CAG
NC_010443.5	HECA	protein_coding	-	+	141	5	CCTGCAGTGTTTCTATGAGTGGG	CAG
NC_010443.5	HECA	protein_coding	-	-	175	3	TCTCATTCCAGCTGCGGGCCCGG	CCA
NC_010443.5	HECA	protein_coding	-	+	175	1	CTGGTGCAGTTCAACTGCATTGG	CAG
NC_010443.5	HECA	protein_coding	-	-	205	2	TCTTAGTCCACATGTTCTGGCGG	CCA
NC_010443.5	HECA	protein_coding	-	+	291	1	CGGCCAGGGCCACTTGAAGAAGG	CAG
NC_010443.5	HECA	protein_coding	-	+	324	2	GTACCAGGTGAAGCGGATGCAGG	CAG
NC_010443.5	HECA	protein_coding	-	+	489	3	CCGGCAGAACTCGCAGGAGAAGG	CAG
NC_010443.5	HECA	protein_coding	-	+	490	3	CGGCAGAACTCGCAGGAGAAGGG	CAG
NC_010443.5	HECA	protein_coding	-	+	496	1	AACTCGCAGGAGAAGGGCGGCGG	CAG
NC_010443.5	HECA	protein_coding	-	+	497	5	ACTCGCAGGAGAAGGGCGGCGGG	CAG
NC_010443.5	HECA	protein_coding	-	+	553	12	CCGGGCCAGTCCCCACCCACCGG	CAG
NC_010443.5	HECA	protein_coding	-	+	610	1	CCCCGATCGTCCAGGTACCTTGG	CGA
NC_010443.5	HECA	protein_coding	-	+	768	7	CGTGCAGTTCCTGCGGCGCCTGG	CAG
NC_010443.5	HECA	protein_coding	-	+	861	12	TGCCCAGATGGGCCAGGGCGAGG	CAG
NC_010443.5	HECA	protein_coding	-	+	869	9	TGGGCCAGGGCGAGGATCTGCGG	CAG
NC_010443.5	HECA	protein_coding	-	+	969	3	GTTCGAGCAGTTCCCGCTGGTGG	CAG
NC_010443.5	HECA	protein_coding	-	+	973	3	GAGCAGTTCCCGCTGGTGGATGG	CAG
NC_010443.5	HECA	protein_coding	-	+	104	7	GTCCAGCAGTGTCCACACTGTGG	CAG
NC_010443.5	LOC110259990	protein_coding	-	-	32	3	CTCTCCACCGCAGCTCCCGTCGG	CCA
NC_010443.5	LOC110259990	protein_coding	-	+	51	8	GCAGCCGACGGGAGCTGCGGTGG	CGA
NC_010443.5	LOC110259990	protein_coding	-	+	176	1	CTCCAGCCGACTTCCGCACTCGG	CAG
NC_010443.5	REPS1	protein_coding	+	+	46	1	TGCGGAGCAGAAATACTACTCGG	CAG
NC_010443.5	REPS1	protein_coding	+	+	106	10	GAAAATCAAGGGTCTTATTCTGG	CAA
NC_010443.5	REPS1	protein_coding	+	-	44	3	CTGACCCAATTTTCTTGAGGTGG	CCA
NC_010443.5	REPS1	protein_coding	+	+	28	12	GGAGATCAGCCAGGTGAGGTAGG	CAG
NC_010443.5	ECT2L	protein_coding	-	+	47	6	AAGGATGCAAGTGGCCAAAGTGG	CAA
NC_010443.5	ECT2L	protein_coding	-	-	125	9	CTTCCAGGGCCAGCTGACTTGGG	CCA
NC_010443.5	ECT2L	protein_coding	-	-	126	8	ACTTCCAGGGCCAGCTGACTTGG	CCA
NC_010443.5	ECT2L	protein_coding	-	-	212	16	TCTCCCAAATTATTTTCCTTAGG	CCA
NC_010443.5	ECT2L	protein_coding	-	+	37	2	GTTCGACCCCCTTGGGTGAGTGG	CGA
NC_010443.5	ECT2L	protein_coding	-	+	117	5	GAGGGACCAAGTGGGATTACAGG	CAA
NC_010443.5	ECT2L	protein_coding	-	+	124	10	TGGGCAGAAGGTACAGAGTATGG	CAG
NC_010443.5	ECT2L	protein_coding	-	+	125	12	GGGCAGAAGGTACAGAGTATGGG	CAG
NC_010443.5	ECT2L	protein_coding	-	+	43	3	TCTCAGCTGTCTCAACTAACTGG	CAG
NC_010443.5	ECT2L	protein_coding	-	+	36	4	GCTGGGACGACCGTGGGAAAGGG	CGA
NC_010443.5	ECT2L	protein_coding	-	+	76	7	ATTGCACAAGCTCTGGCAGATGG	CAA
NC_010443.5	ECT2L	protein_coding	-	+	51	1	AAAAGCGAACAAGCGTCGTCAGG	CGA
NC_010443.5	ECT2L	protein_coding	-	+	52	2	AAAGCGAACAAGCGTCGTCAGGG	CGA
NC_010443.5	ECT2L	protein_coding	-	+	42	3	CATTCCGAGCTTTCCTGAAGAGG	CGA
NC_010443.5	CCDC28A	protein_coding	-	+	45	13	CCTCAGGGTGGAGAAGGCAAAGG	CAG
NC_010443.5	CCDC28A	protein_coding	-	+	113	9	CGATGTCCAGGAGATGGAGAGGG	CAG
NC_010443.5	CCDC28A	protein_coding	-	+	38	5	TTGAACAGATGGAACATGTTCGG	CAG
NC_010443.5	CCDC28A	protein_coding	-	+	39	4	TGAACAGATGGAACATGTTCGGG	CAG
NC_010443.5	NHSL1	protein_coding	+	-	37	6	GGTGCCAGGGGGCAGTGTAGTGG	CCA
NC_010443.5	NHSL1	protein_coding	+	+	54	9	GAGTTCTCAGTACTACTCCCAGG	CAG
NC_010443.5	NHSL1	protein_coding	+	+	55	4	AGTTCTCAGTACTACTCCCAGGG	CAG
NC_010443.5	NHSL1	protein_coding	+	+	28	4	ACAGCAGGCCCAAACCGTCCAGG	CAG
NC_010443.5	NHSL1	protein_coding	+	+	35	3	ATCGCCAGGCCAGCCTCCGGCGG	CAG
NC_010443.5	NHSL1	protein_coding	+	+	34	9	ACTGGCCAAGATGATATTGGTGG	CAA
NC_010443.5	NHSL1	protein_coding	+	+	104	11	CTGGGCAGCGCTCAGAAACCAGG	CAG
NC_010443.5	NHSL1	protein_coding	+	+	105	13	TGGGCAGCGCTCAGAAACCAGGG	CAG
NC_010443.5	NHSL1	protein_coding	+	+	211	8	GCCCAGATGAGCCACTTCTCCGG	CAG
NC_010443.5	NHSL1	protein_coding	+	+	357	27	GGAGCCACAGCTGGGCGCCCTGG	CAG
NC_010443.5	NHSL1	protein_coding	+	+	358	20	GAGCCACAGCTGGGCGCCCTGGG	CAG
NC_010443.5	NHSL1	protein_coding	+	+	427	1	CCGCAAGTACACGATGACTTAGG	CAA
NC_010443.5	NHSL1	protein_coding	+	+	633	28	TGCTCAGAGCTCAGGGCAGCTGG	CAG
NC_010443.5	NHSL1	protein_coding	+	+	1266	7	AAGAGCACAGAAGAACCAAGCGG	CAG
NC_010443.5	NHSL1	protein_coding	+	+	1279	1	AACCAAGCGGACCGGTCAAACGG	CAA
NC_010443.5	NHSL1	protein_coding	+	+	1401	2	AAGTGTCCAGTCCAACGGGCAGG	CAG
NC_010443.5	NHSL1	protein_coding	+	+	1458	5	TTCGCTGCAGCTGAACCTCCCGG	CAG
NC_010443.5	NHSL1	protein_coding	+	+	1459	4	TCGCTGCAGCTGAACCTCCCGGG	CAG
NC_010443.5	NHSL1	protein_coding	+	+	1551	12	CAGCCAGAGCACAGTGAGCGCGG	CAG
NC_010443.5	NHSL1	protein_coding	+	+	1552	6	AGCCAGAGCACAGTGAGCGCGGG	CAG
NC_010443.5	NHSL1	protein_coding	+	-	1638	3	ACCCCACGGGTCTGTGTACTCGG	CCA
NC_010443.5	NHSL1	protein_coding	+	+	1722	16	GAACCGAGGCGGGAGCGGGGCGG	CGA
NC_010443.5	NHSL1	protein_coding	+	+	1723	24	AACCGAGGCGGGAGCGGGGCGGG	CGA
NC_010443.5	NHSL1	protein_coding	+	+	2447	18	CTGGCCAGCCAGAGCCCTCCCGG	CAG
NC_010443.5	NHSL1	protein_coding	+	+	2448	12	TGGCCAGCCAGAGCCCTCCCGGG	CAG
NC_010443.5	NHSL1	protein_coding	+	+	2475	3	CTGCCGATTGCCTTCCACCAAGG	CGA
NC_010443.5	NHSL1	protein_coding	+	+	2540	6	CATTGCAGATGGTGCAGTTGAGG	CAG
NC_010443.5	NHSL1	protein_coding	+	+	2613	2	ATCTCAGGAAAAACGAACTCTGG	CAG
NC_010443.5	NHSL1	protein_coding	+	+	2937	4	ACCTCCGCAGAGAGATTTCACGG	CAG
NC_010443.5	NHSL1	protein_coding	+	+	2940	1	TCCGCAGAGAGATTTCACGGCGG	CAG
NC_010443.5	NHSL1	protein_coding	+	+	3160	20	GCGCAGGAGGAGCCAGGCACAGG	CAG
NC_010443.5	NHSL1	protein_coding	+	+	347	2	CAAGAACCGAAGGGCCCCGGAGG	CGA
NC_010443.5	HEBP2	protein_coding	-	+	102	1	CCATCCAGACTGGCTTTACCCGG	CAG
NC_010443.5	HEBP2	protein_coding	-	+	125	3	AACAGCAATCTGATCCGCCCAGG	CAA
NC_010443.5	LOC100154647	protein_coding	+	+	145	12	CCCCCAGGATTCCCCTTTTGAGG	CAG
NC_010443.5	LOC100154647	protein_coding	+	+	146	9	CCCCAGGATTCCCCTTTTGAGGG	CAG
NC_010443.5	ARFGEF3	protein_coding	-	+	41	4	AAGCTGCAGAAGGAAGCGTCCGG	CAG
NC_010443.5	ARFGEF3	protein_coding	-	+	42	8	AGCTGCAGAAGGAAGCGTCCGGG	CAG
NC_010443.5	ARFGEF3	protein_coding	-	+	32	23	GCAGCTGCAGCTTCTGTACCTGG	CAG
NC_010443.5	ARFGEF3	protein_coding	-	+	34	5	CCCACAGCGCCTCTGTGATTTGG	CAG
NC_010443.5	ARFGEF3	protein_coding	-	-	242	10	CTCCCAGGGCGTGTGTTCTGAGG	CCA
NC_010443.5	ARFGEF3	protein_coding	-	+	335	5	CACGGGCCAGACCACTTTGGAGG	CAG
NC_010443.5	ARFGEF3	protein_coding	-	+	336	3	ACGGGCCAGACCACTTTGGAGGG	CAG
NC_010443.5	ARFGEF3	protein_coding	-	+	362	4	GTTGGGTCAGACCACACCCGAGG	CAG
NC_010443.5	ARFGEF3	protein_coding	-	+	488	3	TGTGGTTCAAAGGAGCCACACGG	CAA
NC_010443.5	ARFGEF3	protein_coding	-	+	602	2	CGACCAAGACCTCTCCAGGACGG	CAA
NC_010443.5	ARFGEF3	protein_coding	-	+	32	5	ATGAAGCAGGTCCAGACCAGCGG	CAG
NC_010443.5	ARFGEF3	protein_coding	-	+	33	4	TGAAGCAGGTCCAGACCAGCGGG	CAG
NC_010443.5	ARFGEF3	protein_coding	-	+	67	9	CTTCTCCCAGACCTGGATCGAGG	CAG
NC_010443.5	ARFGEF3	protein_coding	-	+	72	23	CTGTGTCCAGGAAGAGAAAGAGG	CAG
NC_010443.5	ARFGEF3	protein_coding	-	+	37	5	GAGCAGAAACTGGAGCAGATCGG	CAG
NC_010443.5	ARFGEF3	protein_coding	-	+	48	15	GGAGCAGATCGGGAAGCTGCAGG	CAG
NC_010443.5	ARFGEF3	protein_coding	-	+	49	13	GAGCAGATCGGGAAGCTGCAGGG	CAG
NC_010443.5	ARFGEF3	protein_coding	-	-	118	7	GTGGCCAGCAGTCCGGGTTGTGG	CCA
NC_010443.5	ARFGEF3	protein_coding	-	+	99	11	CAGCCCCAGAAGACACCCCGAGG	CAG
NC_010443.5	ARFGEF3	protein_coding	-	+	102	7	CCCCAGAAGACACCCCGAGGCGG	CAG
NC_010443.5	ARFGEF3	protein_coding	-	+	112	3	CACCCCGAGGCGGACTCATCAGG	CGA
NC_010443.5	ARFGEF3	protein_coding	-	+	113	2	ACCCCGAGGCGGACTCATCAGGG	CGA
NC_010443.5	ARFGEF3	protein_coding	-	+	206	7	CATCCAGCCGCTCTCCATCCAGG	CAG
NC_010443.5	ARFGEF3	protein_coding	-	+	218	6	CTCCATCCAGGAGCTTGTCCGGG	CAG
NC_010443.5	ARFGEF3	protein_coding	-	+	222	4	ATCCAGGAGCTTGTCCGGGAAGG	CAG
NC_010443.5	ARFGEF3	protein_coding	-	-	100	3	GGCTCCAGCAGCGCATCACGTGG	CCA
NC_010443.5	ARFGEF3	protein_coding	-	-	41	3	GCCTCCATCCCGACTGGATTTGG	CCA
NC_010443.5	ARFGEF3	protein_coding	-	+	60	2	CCATCCAAATCCAGTCGGGATGG	CAA
NC_010443.5	ARFGEF3	protein_coding	-	+	103	10	GGAGCAGTCTGCGAGCAGTGAGG	CAG
NC_010443.5	ARFGEF3	protein_coding	-	+	87	11	CCAGCACCAACCACCAACCTTGG	CAA
NC_010443.5	ARFGEF3	protein_coding	-	-	41	3	CGGAGCCAAAGGGACATCACAGG	CCA
NC_010443.5	ARFGEF3	protein_coding	-	+	446	1	TTCCTCGCAGCAGTGTTCATCGG	CAG
NC_010443.5	ARFGEF3	protein_coding	-	+	495	10	GCCCAGGTGAGCCCCCCAAGAGG	CAG
NC_010443.5	ARFGEF3	protein_coding	-	-	545	1	CACCCAGTCCGCGTTGCTAATGG	CCA
NC_010443.5	ARFGEF3	protein_coding	-	+	560	3	TGTCCAGCCCATTAGCAACGCGG	CAG
NC_010443.5	ARFGEF3	protein_coding	-	+	641	10	CATCCAGATGCACTTGGACCTGG	CAG
NC_010443.5	ARFGEF3	protein_coding	-	+	795	2	AGTCAGAACCGGGATCACGCAGG	CAG
NC_010443.5	ARFGEF3	protein_coding	-	-	876	7	TCTCCCACCACTCCTTCTTTCGG	CCA
NC_010443.5	ARFGEF3	protein_coding	-	+	895	4	ACAGCCGAAAGAAGGAGTGGTGG	CGA
NC_010443.5	ARFGEF3	protein_coding	-	+	896	5	CAGCCGAAAGAAGGAGTGGTGGG	CGA
NC_010443.5	ARFGEF3	protein_coding	-	+	1097	7	GCCCCAGCACCTGATGGACCAGG	CAG
NC_010443.5	ARFGEF3	protein_coding	-	+	1098	9	CCCCAGCACCTGATGGACCAGGG	CAG
NC_010443.5	ARFGEF3	protein_coding	-	-	134	2	CGAGCCATTCCCTCACCGCCTGG	CCA
NC_010443.5	ARFGEF3	protein_coding	-	+	153	1	TTCGCCAGGCGGTGAGGGAATGG	CAG
NC_010443.5	PERP	protein_coding	+	-	125	4	TCCACCACAGCGAGGACGTCTGG	CCA
NC_010443.5	PERP	protein_coding	+	+	144	4	ATGTCCAGACGTCCTCGCTGTGG	CAG
NC_010443.5	PERP	protein_coding	+	+	176	10	TCTCAGGAGGGCGGCGGCAGCGG	CAG
NC_010443.5	PERP	protein_coding	+	+	24	5	TGTGTTCCAGATCATCTCCTTGG	CAG
NC_010443.5	PERP	protein_coding	+	-	99	4	GGCCGCCCACCCAAAGCCATAGG	CCA
NC_010443.5	TNFAIP3	protein_coding	-	+	25	8	GGCTGAGCAACTCCTTCCCCTGG	CAA
NC_010443.5	TNFAIP3	protein_coding	-	-	236	6	GACACCAGTTGAGCTTCTTCTGG	CCA
NC_010443.5	TNFAIP3	protein_coding	-	+	255	9	AAAGCCAGAAGAAGCTCAACTGG	CAG
NC_010443.5	TNFAIP3	protein_coding	-	+	66	19	GGGTGTTCAGGACACAGACTTGG	CAG
NC_010443.5	TNFAIP3	protein_coding	-	+	88	4	TGGACTTCAGTATAATTCACTGG	CAG
NC_010443.5	TNFAIP3	protein_coding	-	+	147	6	CAGCCAACACTTTGTCCCCCTGG	CAA
NC_010443.5	TNFAIP3	protein_coding	-	-	130	6	CATGGTCCCAGCCTTGAACGGGG	CCA
NC_010443.5	TNFAIP3	protein_coding	-	+	154	5	CCCGTTCAAGGCTGGGACCATGG	CAA
NC_010443.5	TNFAIP3	protein_coding	-	+	101	13	GTGGCAGGAAAACAATGAGCAGG	CAG
NC_010443.5	TNFAIP3	protein_coding	-	+	102	11	TGGCAGGAAAACAATGAGCAGGG	CAG
NC_010443.5	TNFAIP3	protein_coding	-	+	164	12	CGTGCCCCAGCTTTCTCTCATGG	CAG
NC_010443.5	TNFAIP3	protein_coding	-	-	323	7	GTTCCAGGCCTCCCCGCGGGAGG	CCA
NC_010443.5	TNFAIP3	protein_coding	-	-	326	11	GGGGTTCCAGGCCTCCCCGCGGG	CCA
NC_010443.5	TNFAIP3	protein_coding	-	-	327	10	CGGGGTTCCAGGCCTCCCCGCGG	CCA
NC_010443.5	TNFAIP3	protein_coding	-	+	505	2	GCGAGCGATGCCACAACGCCCGG	CGA
NC_010443.5	TNFAIP3	protein_coding	-	+	135	5	CTGTCAGAAGTGTTTCATTGAGG	CAG
NC_010443.5	TNFAIP3	protein_coding	-	+	149	6	CTTGGCCAACGAGTGAGCCCTGG	CAA
NC_010443.5	LOC106508840	protein_coding	+	+	115	12	AGGGCAGCAACAGACCCAGCTGG	CAG
NC_010443.5	LOC106508840	protein_coding	+	+	116	16	GGGCAGCAACAGACCCAGCTGGG	CAG
NC_010443.5	LOC106508840	protein_coding	+	+	122	37	CAACAGACCCAGCTGGGTTCTGG	CAG
NC_010443.5	OLIG3	protein_coding	+	+	238	8	CAAGAAGCAGCTGTCGGAGCAGG	CAG
NC_010443.5	IFNGR1	protein_coding	+	+	49	1	TATCACGCAGGCCGGGAGCGAGG	CAG
NC_010443.5	IFNGR1	protein_coding	+	-	64	16	CCGGGCTCCAGAGTGTGGGCGGG	CCA
NC_010443.5	IFNGR1	protein_coding	+	-	70	5	CTAGCCCAGAGAGGATCTGATGG	CCA
NC_010443.5	IL22RA2	protein_coding	+	-	61	86	GCTGCCAGTGCAAAATGTTGTGG	CCA
NC_010443.5	IL22RA2	protein_coding	+	+	51	7	AACCCAAGTTAATGGCTCTTTGG	CAA
NC_010443.5	IL20RA	protein_coding	+	-	41	50	AGAACCATCCAGCTGAGCCCTGG	CCA
NC_010443.5	IL20RA	protein_coding	+	+	60	14	TTAACCAGGGCTCAGCTGGATGG	CAG
NC_010443.5	IL20RA	protein_coding	+	-	127	15	AAGCCAGAATGAAGCCACTGTGG	CCA
NC_010443.5	IL20RA	protein_coding	+	+	93	5	CCTACAATGGAACCCACCAGAGG	CAA
NC_010443.5	IL20RA	protein_coding	+	+	94	4	CTACAATGGAACCCACCAGAGGG	CAA
NC_010443.5	IL20RA	protein_coding	+	-	104	7	GCCCCAAATGGCCTTAACTTTGG	CCA
NC_010443.5	IL20RA	protein_coding	+	+	403	6	AGATCAGGAGTCCAACCCACAGG	CAG
NC_010443.5	IL20RA	protein_coding	+	+	451	8	ATTTGAGCAACAGGCACCTTTGG	CAA
NC_010443.5	IL20RA	protein_coding	+	+	508	8	CACCCCTCAGCTCAGAGACTTGG	CAG
NC_010443.5	IL20RA	protein_coding	+	-	565	2	AGGGTCCCAATCGACCAGCGTGG	CCA
NC_010443.5	IL20RA	protein_coding	+	+	724	50	TGAGGAACAGGTTCCAGACACGG	CAG
NC_010443.5	IL20RA	protein_coding	+	+	771	2	TCGTGCAATTTATGGAGGAATGG	CAA
NC_010443.5	IL20RA	protein_coding	+	+	772	3	CGTGCAATTTATGGAGGAATGGG	CAA
NC_010443.5	SLC35D3	protein_coding	-	-	265	20	CAGGGACCAGAGCGTGAGGCTGG	CCA
NC_010443.5	SLC35D3	protein_coding	-	-	186	1	GGTCCAGGCGTGGATAGAGTCGG	CCA
NC_010443.5	SLC35D3	protein_coding	-	-	201	8	CTTCCATCCGGGGAAGGTCCAGG	CCA
NC_010443.5	SLC35D3	protein_coding	-	+	498	5	CAGAAAGCAAAGCAACTACGAGG	CAA
NC_010443.5	SLC35D3	protein_coding	-	+	525	20	GGAGACGCAGCCCGGGGGAGAGG	CAG
NC_010443.5	SLC35D3	protein_coding	-	+	528	27	GACGCAGCCCGGGGGAGAGGAGG	CAG
NC_010443.5	SLC35D3	protein_coding	-	+	564	11	AGACCAGCTGCCTTTTGTCATGG	CAG
NC_010443.5	SLC35D3	protein_coding	-	+	651	12	CACTCAGCAGGGTGGGCAAGAGG	CAG
NC_010443.5	PEX7	protein_coding	-	+	108	15	TTGCAGCTCTGGGACACCGCTGG	CAG
NC_010443.5	PEX7	protein_coding	-	+	53	6	GGTGAACAGCTTGTGGTGTCTGG	CAG
NC_010443.5	PEX7	protein_coding	-	+	24	9	TGATCAGACTCTGAGAATTTGGG	CAG
NC_010443.5	MAP3K5	protein_coding	+	-	123	6	ACGTTCCAGAAGCTGCCCGGTGG	CCA
NC_010443.5	MAP3K5	protein_coding	+	+	227	2	ACCCGATGCCGGGGCAACTCTGG	CGA
NC_010443.5	MAP3K5	protein_coding	+	+	256	1	AGGCGGTCGACGGACCACGGTGG	CGA
NC_010443.5	MAP3K5	protein_coding	+	+	295	7	AGCGAGCCAGGGGCAGCTGGTGG	CAG
NC_010443.5	MAP3K5	protein_coding	+	+	298	33	GAGCCAGGGGCAGCTGGTGGTGG	CAG
NC_010443.5	MAP3K5	protein_coding	+	+	331	5	GGCCCTGCAGTGCCTACGGGAGG	CAG
NC_010443.5	MAP3K5	protein_coding	+	+	70	13	CTCCAGAGCTACTGGGAAGTTGG	CAG
NC_010443.5	MAP3K5	protein_coding	+	+	83	5	AGAACAGCCTATTGCCAAACAGG	CAG
NC_010443.5	MAP3K5	protein_coding	+	+	24	2	TACCCTTCAGTATATGGCACCGG	CAG
NC_010443.5	MAP3K5	protein_coding	+	+	85	3	CATCCGAAAGGCAGTGCAGACGG	CGA
NC_010443.5	MAP3K5	protein_coding	+	+	120	1	AACTGTCCGAAGACCTCACGCGG	CGA
NC_010443.5	MAP7	protein_coding	+	+	47	1	ATGACCGACAGCGGCTGGCCCGG	CGA
NC_010443.5	MAP7	protein_coding	+	+	48	7	TGACCGACAGCGGCTGGCCCGGG	CGA
NC_010443.5	MAP7	protein_coding	+	+	108	66	GGAAGAGCAGAGGCTGAAGGAGG	CAG
NC_010443.5	MAP7	protein_coding	+	+	39	1	TCGTTCGACGTACAATGGAAAGG	CGA
NC_010443.5	MAP7	protein_coding	+	+	72	5	CAAAACAGAAGCATAACCGATGG	CAG
NC_010443.5	MAP7	protein_coding	+	+	83	1	CATAACCGATGGTCGTGGGGAGG	CGA
NC_010443.5	MAP7	protein_coding	+	+	27	16	CCGCCTGCAGCTCAGCCCATGGG	CAG
NC_010443.5	MAP7	protein_coding	+	+	189	54	CCGGGAGCAGAGAGAGAAGGAGG	CAG
NC_010443.5	MAP7	protein_coding	+	+	98	16	AGCTGAGCAAGCTCGGGAGAAGG	CAA
NC_010443.5	MAP7	protein_coding	+	+	119	34	GGAAGAGCAGCTGCGGCGGCAGG	CAG
NC_010443.5	MAP7	protein_coding	+	+	122	34	AGAGCAGCTGCGGCGGCAGGAGG	CAG
NC_010443.5	MAP7	protein_coding	+	+	131	99	GCGGCGGCAGGAGGAGGAGCGGG	CAG
[truncated: 200,388+ more rows]
